# Supplementary material for: 1-Methyl-2-({[(2-methyl­phen­yl)meth­yl]disulfan­yl}meth­yl)benzene
Source: Acta Crystallogr Sect E Struct Rep Online. 2012 May 31;68(Pt 6):o1953. doi: 10.1107/S160053681202418X (PMC3379504; doi:10.1107/S160053681202418X)
Supplement: Supplementary file 1 [file e-68-o1953-sup1.cif]

##############################################################################
#                                                                            #
# This CIF contains the data in a paper accepted for publication in          #
# Acta Crystallographica Section E. It conforms to the requirements of       #
# Notes for Authors for Acta Crystallographica Section E, and has been       #
# peer reviewed under the auspices of the IUCr Commission on Journals.       #
#                                                                            #
# Full details of the Crystallographic Information File format               #
# are given in the paper "The Crystallographic Information File (CIF):       #
# a New Standard Archive File for Crystallography" by S. R. Hall, F. H.      #
# Allen and I. D. Brown [Acta Cryst. (1991), A47, 655-685].                  #
#                                                                            #
# The current version of the core CIF dictionary is obtainable from          #
# ftp://ftp.iucr.org/pub/cif_core.dic.                                       #
#                                                                            #
# Software is freely available for graphical display of the structure(s)     #
# in this CIF. For information consult the CIF software page                 #
# http://www.iucr.org/resources/cif/software.                                #
#                                                                            #
# This file may be used for bona fide research purposes within the           #
# scientific community so long as proper attribution is given to the journal # 
# article from which it was obtained.                                        #
#                                                                            #
##############################################################################
data_global
_audit_creation_method     SHELXL-97
_journal_date_recd_electronic     2012-05-24
_journal_date_accepted     2012-05-27
_journal_name_full     'Acta Crystallographica, Section E'
_journal_year     2012
_journal_volume     68
_journal_issue      6
_journal_page_first     o1953
_journal_page_last     o1953
_journal_paper_category     QO
_journal_paper_doi     10.1107/S160053681202418X
_journal_coeditor_code     HB6818
_publ_contact_author_name     ' Edward RT Tiekink '
_publ_contact_author_address
;
Department of Chemistry, University of Malaya,
50603 Kuala Lumpur, Malaysia
;
_publ_contact_author_email
;
edward.tiekink@gmail.com
;
_publ_contact_author_fax     ' +60 3 7967 4193 '
_publ_contact_author_phone     ' +60 3 7967 6775 '
_publ_section_title
;
1-Methyl-2-({[(2-methylphenyl)methyl]disulfanyl}methyl)benzene
;
loop_
    _publ_author_name
    _publ_author_footnote
    _publ_author_address
    'Shahedeh Tayamon' .
;
     Department of Chemistry
     Universiti Putra Malaysia
     43400 Serdang
     Malaysia
;
    'Thahira Begum S. A. Ravoof' .
;
     Department of Chemistry
     Universiti Putra Malaysia
     43400 Serdang
     Malaysia
;
    'Mohamed Ibrahim Mohamed Tahir' .
;
     Department of Chemistry
     Universiti Putra Malaysia
     43400 Serdang
     Malaysia
;
    'Karen A. Crouse'
;
Additional correspondence author, e-mail: kacrouse@gmail.com.
;
;
     Department of Chemistry
     Universiti Putra Malaysia
     43400 Serdang
     Malaysia
;
    'Tiekink, Edward R. T.' .
;
Department of Chemistry, University of Malaya,
50603 Kuala Lumpur, Malaysia
;
data_I
_audit_creation_method     SHELXL-97
_chemical_name_systematic
;
1-Methyl-2-({[(2-methylphenyl)methyl]disulfanyl}methyl)benzene
;
_chemical_name_common     ?
_chemical_formula_moiety     'C16 H18 S2'
_chemical_formula_sum     'C16 H18 S2'
_chemical_formula_iupac     'C16 H18 S2'
_chemical_formula_weight     274.42
_chemical_melting_point     ?
_symmetry_cell_setting     monoclinic
_symmetry_space_group_name_H-M     'P 21/c '
_symmetry_space_group_name_Hall     '-P 2ybc'
loop_
    _symmetry_equiv_pos_as_xyz
    'x, y, z'
    '-x, y+1/2, -z+1/2'
    '-x, -y, -z'
    'x, -y-1/2, z-1/2'
_cell_length_a     10.3640(4)
_cell_length_b     7.6408(3)
_cell_length_c     18.1106(7)
_cell_angle_alpha     90.00
_cell_angle_beta     91.099(3)
_cell_angle_gamma     90.00
_cell_volume     1433.90(10)
_cell_formula_units_Z     4
_cell_measurement_reflns_used     5536
_cell_measurement_theta_min     4
_cell_measurement_theta_max     71
_cell_measurement_temperature     100(2)
_exptl_crystal_description     block
_exptl_crystal_colour     colourless
_exptl_crystal_size_max     0.56
_exptl_crystal_size_mid     0.38
_exptl_crystal_size_min     0.21
_exptl_crystal_density_diffrn     1.271
_exptl_crystal_density_meas     ?
_exptl_crystal_density_method     'not measured'
_exptl_crystal_F_000     584
_exptl_absorpt_coefficient_mu     3.177
_exptl_absorpt_correction_type     multi-scan
_exptl_absorpt_process_details     '(<i>CrysAlis PRO</i>; Agilent, 2011)'
_exptl_absorpt_correction_T_min     0.2990
_exptl_absorpt_correction_T_max     0.5131
_exptl_special_details
;
;
_diffrn_ambient_temperature     100(2)
_diffrn_radiation_type     CuK\a
_diffrn_radiation_wavelength     1.54180
_diffrn_radiation_source     'fine-focus sealed tube'
_diffrn_radiation_monochromator     graphite
_diffrn_measurement_device_type     'Oxford Diffraction Xcalibur Eos Gemini'
_diffrn_measurement_method     '\w scans'
_diffrn_detector_area_resol_mean     16.1952
_diffrn_reflns_number     9993
_diffrn_reflns_av_R_equivalents     0.0229
_diffrn_reflns_av_sigmaI/netI     0.0181
_diffrn_reflns_theta_min     4.27
_diffrn_reflns_theta_max     71.56
_diffrn_reflns_theta_full     71.56
_diffrn_measured_fraction_theta_max     0.990
_diffrn_measured_fraction_theta_full     0.990
_diffrn_reflns_limit_h_min     -12
_diffrn_reflns_limit_h_max     12
_diffrn_reflns_limit_k_min     -8
_diffrn_reflns_limit_k_max     9
_diffrn_reflns_limit_l_min     -21
_diffrn_reflns_limit_l_max     22
_diffrn_standards_number     0
_diffrn_standards_interval_count     0
_diffrn_standards_interval_time     0
_diffrn_standards_decay_%     0
_refine_special_details
;
Refinement of <i>F</i>^2^ against ALL reflections. The weighted <i>R</i>-factor
<i>wR</i> and goodness of fit <i>S</i> are based on <i>F</i>^2^, conventional
<i>R</i>-factors <i>R</i> are based on <i>F</i>, with <i>F</i> set to zero for
negative <i>F</i>^2^. The threshold expression of <i>F</i>^2^ >
2\s(<i>F</i>^2^) is used only for calculating <i>R</i>-factors(gt) <i>etc</i>.
and is not relevant to the choice of reflections for refinement.
<i>R</i>-factors based on <i>F</i>^2^ are statistically about twice as large
as those based on <i>F</i>, and <i>R</i>- factors based on ALL data will be
even larger.
;
_reflns_number_total     2773
_reflns_number_gt     2672
_reflns_threshold_expression     I>2\s(I)
_refine_ls_structure_factor_coef     Fsqd
_refine_ls_matrix_type     full
_refine_ls_R_factor_all     0.0360
_refine_ls_R_factor_gt     0.0349
_refine_ls_wR_factor_gt     0.0946
_refine_ls_wR_factor_ref     0.0957
_refine_ls_goodness_of_fit_ref     1.057
_refine_ls_restrained_S_all     1.057
_refine_ls_number_reflns     2773
_refine_ls_number_parameters     165
_refine_ls_number_restraints     0
_refine_ls_hydrogen_treatment     constr
_refine_ls_weighting_scheme     calc
_refine_ls_weighting_details
         'calc w=1/[\s^2^(Fo^2^)+(0.0629P)^2^+0.5578P] where P=(Fo^2^+2Fc^2^)/3'
_atom_sites_solution_hydrogens     geom
_atom_sites_solution_primary     direct
_atom_sites_solution_secondary     difmap
_refine_ls_shift/su_max     0.001
_refine_ls_shift/su_mean     0.000
_refine_diff_density_max     0.410
_refine_diff_density_min     -0.219
_refine_ls_extinction_method     none
_refine_ls_extinction_coef     ?
loop_
    _atom_type_symbol
    _atom_type_description
    _atom_type_scat_dispersion_real
    _atom_type_scat_dispersion_imag
    _atom_type_scat_source
    'C' 'C' 0.0181 0.0091
                         'International Tables Vol C Tables 4.2.6.8 and 6.1.1.4'
    'H' 'H' 0.0000 0.0000
                         'International Tables Vol C Tables 4.2.6.8 and 6.1.1.4'
    'S' 'S' 0.3331 0.5567
                         'International Tables Vol C Tables 4.2.6.8 and 6.1.1.4'
_computing_data_collection     '<i>CrysAlis PRO</i> (Agilent, 2011)'
_computing_cell_refinement     '<i>CrysAlis PRO</i> (Agilent, 2011)'
_computing_data_reduction     '<i>CrysAlis PRO</i> (Agilent, 2011)'
_computing_structure_solution     'SHELXS97 (Sheldrick, 2008)'
_computing_structure_refinement     'SHELXL97 (Sheldrick, 2008)'
_computing_molecular_graphics
                      'ORTEP-3 (Farrugia, 1997) and DIAMOND (Brandenburg, 2006)'
_computing_publication_material     'publCIF (Westrip, 2010)'
loop_
    _atom_site_type_symbol
    _atom_site_label
    _atom_site_fract_x
    _atom_site_fract_y
    _atom_site_fract_z
    _atom_site_U_iso_or_equiv
    _atom_site_adp_type
    _atom_site_calc_flag
    _atom_site_refinement_flags
    _atom_site_occupancy
    _atom_site_symmetry_multiplicity
    _atom_site_disorder_assembly
    _atom_site_disorder_group
    S S1 0.19303(3) 0.79536(5) 0.531391(19) 0.01839(13) Uani d . 1 1 . .
    S S2 0.16204(3) 0.97650(5) 0.450468(19) 0.01857(13) Uani d . 1 1 . .
    C C1 0.32793(14) 0.6661(2) 0.49591(8) 0.0197(3) Uani d . 1 1 . .
    H H1A 0.3014 0.6058 0.4497 0.024 Uiso calc R 1 1 . .
    H H1B 0.4019 0.7435 0.4853 0.024 Uiso calc R 1 1 . .
    C C2 0.36554(14) 0.5340(2) 0.55430(8) 0.0175(3) Uani d . 1 1 . .
    C C3 0.45586(14) 0.5739(2) 0.61072(8) 0.0190(3) Uani d . 1 1 . .
    C C4 0.48816(15) 0.4427(2) 0.66150(8) 0.0231(3) Uani d . 1 1 . .
    H H4 0.5498 0.4670 0.6996 0.028 Uiso calc R 1 1 . .
    C C5 0.43266(16) 0.2782(2) 0.65765(9) 0.0252(4) Uani d . 1 1 . .
    H H5 0.4571 0.1908 0.6925 0.030 Uiso calc R 1 1 . .
    C C6 0.34159(17) 0.2409(2) 0.60306(10) 0.0254(3) Uani d . 1 1 . .
    H H6 0.3022 0.1287 0.6007 0.030 Uiso calc R 1 1 . .
    C C7 0.30838(15) 0.3688(2) 0.55173(8) 0.0216(3) Uani d . 1 1 . .
    H H7 0.2457 0.3434 0.5143 0.026 Uiso calc R 1 1 . .
    C C8 0.51809(16) 0.7523(2) 0.61716(10) 0.0258(4) Uani d . 1 1 . .
    H H8A 0.5715 0.7574 0.6623 0.039 Uiso calc R 1 1 . .
    H H8B 0.4509 0.8424 0.6191 0.039 Uiso calc R 1 1 . .
    H H8C 0.5722 0.7729 0.5742 0.039 Uiso calc R 1 1 . .
    C C9 0.03670(14) 0.8731(2) 0.39237(8) 0.0197(3) Uani d . 1 1 . .
    H H9A -0.0361 0.8389 0.4239 0.024 Uiso calc R 1 1 . .
    H H9B 0.0039 0.9600 0.3561 0.024 Uiso calc R 1 1 . .
    C C10 0.08223(14) 0.71442(19) 0.35152(8) 0.0168(3) Uani d . 1 1 . .
    C C11 0.15632(14) 0.7299(2) 0.28736(8) 0.0187(3) Uani d . 1 1 . .
    C C12 0.19310(14) 0.5778(2) 0.25128(9) 0.0232(3) Uani d . 1 1 . .
    H H12 0.2407 0.5869 0.2071 0.028 Uiso calc R 1 1 . .
    C C13 0.16219(16) 0.4131(2) 0.27805(9) 0.0265(4) Uani d . 1 1 . .
    H H13 0.1895 0.3111 0.2528 0.032 Uiso calc R 1 1 . .
    C C14 0.09121(16) 0.3982(2) 0.34191(10) 0.0262(4) Uani d . 1 1 . .
    H H14 0.0706 0.2861 0.3610 0.031 Uiso calc R 1 1 . .
    C C15 0.05054(15) 0.5485(2) 0.37768(9) 0.0209(3) Uani d . 1 1 . .
    H H15 0.0002 0.5382 0.4208 0.025 Uiso calc R 1 1 . .
    C C16 0.19659(16) 0.9069(2) 0.25888(9) 0.0263(4) Uani d . 1 1 . .
    H H16A 0.2582 0.9603 0.2939 0.039 Uiso calc R 1 1 . .
    H H16B 0.1205 0.9822 0.2534 0.039 Uiso calc R 1 1 . .
    H H16C 0.2373 0.8930 0.2108 0.039 Uiso calc R 1 1 . .
loop_
    _atom_site_aniso_label
    _atom_site_aniso_U_11
    _atom_site_aniso_U_22
    _atom_site_aniso_U_33
    _atom_site_aniso_U_12
    _atom_site_aniso_U_13
    _atom_site_aniso_U_23
    S1 0.0218(2) 0.0188(2) 0.0146(2) 0.00273(13) 0.00327(14) -0.00021(12)
    S2 0.0244(2) 0.0138(2) 0.0175(2) -0.00018(13) -0.00079(14) -0.00113(12)
    C1 0.0196(7) 0.0225(8) 0.0173(7) 0.0042(6) 0.0039(5) -0.0003(6)
    C2 0.0176(7) 0.0187(8) 0.0164(7) 0.0027(6) 0.0046(5) -0.0009(5)
    C3 0.0176(7) 0.0222(8) 0.0175(7) 0.0020(6) 0.0036(5) -0.0031(6)
    C4 0.0223(7) 0.0301(9) 0.0169(7) 0.0060(6) 0.0009(6) -0.0017(6)
    C5 0.0297(8) 0.0245(9) 0.0217(8) 0.0077(6) 0.0065(6) 0.0058(6)
    C6 0.0290(8) 0.0188(8) 0.0285(8) -0.0014(6) 0.0074(7) 0.0007(6)
    C7 0.0206(7) 0.0231(8) 0.0211(7) 0.0001(6) 0.0019(6) -0.0029(6)
    C8 0.0257(8) 0.0254(9) 0.0263(8) -0.0030(7) -0.0003(6) -0.0047(7)
    C9 0.0194(7) 0.0202(8) 0.0194(7) 0.0015(6) -0.0010(5) -0.0025(6)
    C10 0.0167(7) 0.0182(8) 0.0155(7) 0.0006(5) -0.0024(5) -0.0006(5)
    C11 0.0167(7) 0.0221(8) 0.0171(7) -0.0019(6) -0.0023(5) -0.0001(6)
    C12 0.0186(7) 0.0313(9) 0.0196(7) 0.0003(6) 0.0000(6) -0.0070(6)
    C13 0.0249(8) 0.0229(9) 0.0316(9) 0.0054(6) -0.0061(6) -0.0096(7)
    C14 0.0306(8) 0.0151(8) 0.0325(9) -0.0022(6) -0.0087(7) 0.0021(6)
    C15 0.0228(7) 0.0216(8) 0.0184(7) -0.0031(6) -0.0017(6) 0.0023(6)
    C16 0.0305(8) 0.0281(9) 0.0203(8) -0.0084(7) 0.0024(6) 0.0026(6)
_geom_special_details
;
All s.u.'s (except the s.u. in the dihedral angle between two l.s. planes) are
estimated using the full covariance matrix. The cell s.u.'s are taken into
account individually in the estimation of s.u.'s in distances, angles and
torsion angles; correlations between s.u.'s in cell parameters are only used
when they are defined by crystal symmetry. An approximate (isotropic)
treatment of cell s.u.'s is used for estimating s.u.'s involving l.s. planes.
;
loop_
    _geom_bond_atom_site_label_1
    _geom_bond_atom_site_label_2
    _geom_bond_site_symmetry_2
    _geom_bond_distance
    _geom_bond_publ_flag
    S1 C1 . 1.8377(15) ?
    S1 S2 . 2.0368(5) ?
    S2 C9 . 1.8349(15) ?
    C1 C2 . 1.508(2) ?
    C1 H1A . 0.9900 ?
    C1 H1B . 0.9900 ?
    C2 C7 . 1.395(2) ?
    C2 C3 . 1.406(2) ?
    C3 C4 . 1.397(2) ?
    C3 C8 . 1.511(2) ?
    C4 C5 . 1.384(2) ?
    C4 H4 . 0.9500 ?
    C5 C6 . 1.383(3) ?
    C5 H5 . 0.9500 ?
    C6 C7 . 1.387(2) ?
    C6 H6 . 0.9500 ?
    C7 H7 . 0.9500 ?
    C8 H8A . 0.9800 ?
    C8 H8B . 0.9800 ?
    C8 H8C . 0.9800 ?
    C9 C10 . 1.501(2) ?
    C9 H9A . 0.9900 ?
    C9 H9B . 0.9900 ?
    C10 C15 . 1.395(2) ?
    C10 C11 . 1.410(2) ?
    C11 C12 . 1.390(2) ?
    C11 C16 . 1.509(2) ?
    C12 C13 . 1.389(3) ?
    C12 H12 . 0.9500 ?
    C13 C14 . 1.387(3) ?
    C13 H13 . 0.9500 ?
    C14 C15 . 1.388(2) ?
    C14 H14 . 0.9500 ?
    C15 H15 . 0.9500 ?
    C16 H16A . 0.9800 ?
    C16 H16B . 0.9800 ?
    C16 H16C . 0.9800 ?
loop_
    _geom_angle_atom_site_label_1
    _geom_angle_atom_site_label_2
    _geom_angle_atom_site_label_3
    _geom_angle_site_symmetry_1
    _geom_angle_site_symmetry_3
    _geom_angle
    _geom_angle_publ_flag
    C1 S1 S2 . . 102.94(5) ?
    C9 S2 S1 . . 102.71(5) ?
    C2 C1 S1 . . 107.61(10) ?
    C2 C1 H1A . . 110.2 ?
    S1 C1 H1A . . 110.2 ?
    C2 C1 H1B . . 110.2 ?
    S1 C1 H1B . . 110.2 ?
    H1A C1 H1B . . 108.5 ?
    C7 C2 C3 . . 119.79(14) ?
    C7 C2 C1 . . 118.60(14) ?
    C3 C2 C1 . . 121.61(14) ?
    C4 C3 C2 . . 118.07(15) ?
    C4 C3 C8 . . 120.01(14) ?
    C2 C3 C8 . . 121.92(14) ?
    C5 C4 C3 . . 121.66(15) ?
    C5 C4 H4 . . 119.2 ?
    C3 C4 H4 . . 119.2 ?
    C4 C5 C6 . . 120.03(15) ?
    C4 C5 H5 . . 120.0 ?
    C6 C5 H5 . . 120.0 ?
    C5 C6 C7 . . 119.40(16) ?
    C5 C6 H6 . . 120.3 ?
    C7 C6 H6 . . 120.3 ?
    C6 C7 C2 . . 121.02(15) ?
    C6 C7 H7 . . 119.5 ?
    C2 C7 H7 . . 119.5 ?
    C3 C8 H8A . . 109.5 ?
    C3 C8 H8B . . 109.5 ?
    H8A C8 H8B . . 109.5 ?
    C3 C8 H8C . . 109.5 ?
    H8A C8 H8C . . 109.5 ?
    H8B C8 H8C . . 109.5 ?
    C10 C9 S2 . . 113.87(10) ?
    C10 C9 H9A . . 108.8 ?
    S2 C9 H9A . . 108.8 ?
    C10 C9 H9B . . 108.8 ?
    S2 C9 H9B . . 108.8 ?
    H9A C9 H9B . . 107.7 ?
    C15 C10 C11 . . 119.47(14) ?
    C15 C10 C9 . . 119.22(14) ?
    C11 C10 C9 . . 121.31(13) ?
    C12 C11 C10 . . 118.41(14) ?
    C12 C11 C16 . . 120.55(14) ?
    C10 C11 C16 . . 121.04(14) ?
    C13 C12 C11 . . 121.77(15) ?
    C13 C12 H12 . . 119.1 ?
    C11 C12 H12 . . 119.1 ?
    C14 C13 C12 . . 119.66(15) ?
    C14 C13 H13 . . 120.2 ?
    C12 C13 H13 . . 120.2 ?
    C13 C14 C15 . . 119.47(15) ?
    C13 C14 H14 . . 120.3 ?
    C15 C14 H14 . . 120.3 ?
    C14 C15 C10 . . 121.18(15) ?
    C14 C15 H15 . . 119.4 ?
    C10 C15 H15 . . 119.4 ?
    C11 C16 H16A . . 109.5 ?
    C11 C16 H16B . . 109.5 ?
    H16A C16 H16B . . 109.5 ?
    C11 C16 H16C . . 109.5 ?
    H16A C16 H16C . . 109.5 ?
    H16B C16 H16C . . 109.5 ?
loop_
    _geom_torsion_atom_site_label_1
    _geom_torsion_atom_site_label_2
    _geom_torsion_atom_site_label_3
    _geom_torsion_atom_site_label_4
    _geom_torsion_site_symmetry_1
    _geom_torsion_site_symmetry_2
    _geom_torsion_site_symmetry_3
    _geom_torsion_site_symmetry_4
    _geom_torsion
    _geom_torsion_publ_flag
    C1 S1 S2 C9 . . . . 93.24(7) ?
    S2 S1 C1 C2 . . . . 176.23(9) ?
    S1 C1 C2 C7 . . . . 91.90(14) ?
    S1 C1 C2 C3 . . . . -87.97(15) ?
    C7 C2 C3 C4 . . . . 1.9(2) ?
    C1 C2 C3 C4 . . . . -178.24(13) ?
    C7 C2 C3 C8 . . . . -178.44(14) ?
    C1 C2 C3 C8 . . . . 1.4(2) ?
    C2 C3 C4 C5 . . . . -0.7(2) ?
    C8 C3 C4 C5 . . . . 179.60(15) ?
    C3 C4 C5 C6 . . . . -0.8(2) ?
    C4 C5 C6 C7 . . . . 1.1(2) ?
    C5 C6 C7 C2 . . . . 0.1(2) ?
    C3 C2 C7 C6 . . . . -1.6(2) ?
    C1 C2 C7 C6 . . . . 178.51(14) ?
    S1 S2 C9 C10 . . . . -68.30(11) ?
    S2 C9 C10 C15 . . . . 102.14(14) ?
    S2 C9 C10 C11 . . . . -77.83(16) ?
    C15 C10 C11 C12 . . . . 1.4(2) ?
    C9 C10 C11 C12 . . . . -178.67(13) ?
    C15 C10 C11 C16 . . . . -177.79(14) ?
    C9 C10 C11 C16 . . . . 2.2(2) ?
    C10 C11 C12 C13 . . . . -2.0(2) ?
    C16 C11 C12 C13 . . . . 177.16(14) ?
    C11 C12 C13 C14 . . . . 0.9(2) ?
    C12 C13 C14 C15 . . . . 0.9(2) ?
    C13 C14 C15 C10 . . . . -1.5(2) ?
    C11 C10 C15 C14 . . . . 0.4(2) ?
    C9 C10 C15 C14 . . . . -179.62(14) ?
loop_
    _geom_hbond_atom_site_label_D
    _geom_hbond_atom_site_label_H
    _geom_hbond_atom_site_label_A
    _geom_hbond_site_symmetry_A
    _geom_hbond_distance_DH
    _geom_hbond_distance_HA
    _geom_hbond_distance_DA
    _geom_hbond_angle_DHA
    C1 H1B Cg1 3_666 0.99 2.91 3.4605(16) 116
    C16 H16B Cg2 2_555 0.98 2.85 3.7392(18) 151
    C16 H16C Cg1 4_564 0.98 2.97 3.7764(18) 140
