# Supplementary material for: 1-Methyl-2-({[(2-methyl­phen­yl)meth­yl]disulfan­yl}meth­yl)benzene
Source: Acta Crystallogr Sect E Struct Rep Online. 2012 May 31;68(Pt 6):o1953. doi: 10.1107/S160053681202418X (PMC3379504; doi:10.1107/S160053681202418X)
Supplement: Supplementary file 2 [file e-68-o1953-Isup2.hkl]

#
# h,k,l, Fc-squared, Fo-squared, sigma(Fo-squared) and status flag
#
data_I
_shelx_title ' st55'
_shelx_refln_list_code          4
_shelx_F_calc_maximum      180.58
_exptl_crystal_F_000       584.00
_reflns_d_resolution_high  0.8126
 
loop_
 _symmetry_equiv_pos_as_xyz
 'x, y, z'
 '-x, y+1/2, -z+1/2'
 '-x, -y, -z'
 'x, -y-1/2, z-1/2'
 
_cell_length_a    10.3640
_cell_length_b     7.6408
_cell_length_c    18.1106
_cell_angle_alpha  90.000
_cell_angle_beta   91.099
_cell_angle_gamma  90.000
 
_shelx_F_squared_multiplier     1.000
 
loop_
 _refln_index_h
 _refln_index_k
 _refln_index_l
 _refln_F_squared_calc
 _refln_F_squared_meas
 _refln_F_squared_sigma
 _refln_observed_status
   1   0   0     1571.96     1742.79      8.30 o
   2   0   0      674.58      738.12     15.32 o
   3   0   0    14518.44    15292.66     36.97 o
   4   0   0      393.67      419.64      5.69 o
   5   0   0     1285.53     1203.22     11.28 o
   6   0   0     7232.76     7475.13     57.50 o
   7   0   0      426.02      472.84     16.45 o
   8   0   0     3969.95     3913.85     50.37 o
   9   0   0      697.53      663.03     12.02 o
  10   0   0        4.97        4.48      3.38 o
  11   0   0      378.85      364.40     16.92 o
  12   0   0      139.16      132.71      8.91 o
   1   1   0     5276.70     5855.12     39.09 o
   2   1   0     9645.88    10765.18     35.01 o
   3   1   0      811.99      847.73     18.48 o
   4   1   0     1483.91     1506.87      9.60 o
   5   1   0      287.81      265.62      3.99 o
   6   1   0     2581.78     2574.17     14.75 o
   7   1   0      823.26      776.49     21.57 o
   8   1   0       14.44       19.94      2.76 o
   9   1   0      467.71      411.39      6.58 o
  10   1   0      151.81      145.18      5.06 o
  11   1   0       53.63       53.88      3.25 o
  12   1   0      191.46      191.01     11.75 o
   0   2   0       69.08       70.26      2.51 o
   1   2   0     1430.31     1561.34      8.18 o
   2   2   0       35.91       45.26      1.71 o
   3   2   0      201.83      202.14      5.27 o
   4   2   0       60.13       47.82      1.81 o
   5   2   0        1.74       13.39      1.77 o
   6   2   0      278.48      247.28      4.99 o
   7   2   0      435.23      386.21      8.65 o
   8   2   0      392.38      330.06     10.43 o
   9   2   0      728.30      642.84      8.79 o
  10   2   0      587.79      542.41     11.07 o
  11   2   0        1.65        2.98      1.21 o
  12   2   0        2.70        3.54      1.37 o
   1   3   0      148.20      173.44      2.64 o
   2   3   0     2154.19     2614.92     50.04 o
   3   3   0      364.48      338.19      6.75 o
   4   3   0      154.48      187.43      4.84 o
   5   3   0      427.90      464.10     10.13 o
   6   3   0       39.28       55.28      2.91 o
   7   3   0      296.28      299.17     11.79 o
   8   3   0        3.35        2.42      0.84 o
   9   3   0      583.75      551.37      8.88 o
  10   3   0       66.87       63.65      3.82 o
  11   3   0       22.09       27.47      1.81 o
  12   3   0       10.87       15.19      1.99 o
   0   4   0     2415.36     2695.53     22.99 o
   1   4   0       58.28       65.36      2.53 o
   2   4   0        2.86       11.01      1.35 o
   3   4   0     2296.65     2447.67     26.33 o
   4   4   0      753.22      805.55     14.73 o
   5   4   0      410.93      376.68      9.18 o
   6   4   0      748.93      694.44     12.19 o
   7   4   0        5.80        9.30      1.29 o
   8   4   0        0.88        4.34      1.58 o
   9   4   0      424.66      401.15      7.96 o
  10   4   0      207.92      204.66      6.00 o
  11   4   0      120.74      124.97      3.89 o
   1   5   0     1108.27     1155.57     23.25 o
   2   5   0     1498.39     1463.30     19.66 o
   3   5   0        0.04        4.42      2.33 o
   4   5   0      368.95      353.74     10.77 o
   5   5   0      333.96      277.38      7.33 o
   6   5   0       32.46       30.72      2.27 o
   7   5   0       80.89       71.32      5.37 o
   8   5   0      369.60      358.97      9.60 o
   9   5   0       29.71       30.99      2.47 o
  10   5   0      329.79      357.21      6.89 o
   0   6   0      453.39      470.12     21.64 o
   1   6   0      127.93      125.72      5.60 o
   2   6   0      334.67      329.47      8.92 o
   3   6   0      166.78      161.94      7.70 o
   4   6   0       75.69       63.05      2.85 o
   5   6   0       27.45       24.13      2.43 o
   6   6   0       51.57       55.92      4.89 o
   7   6   0      112.51      113.20      5.42 o
   8   6   0        2.85        2.61      1.25 o
   9   6   0       10.80       14.08      1.36 o
   1   7   0     1566.36     1544.99     14.03 o
   2   7   0      107.72      112.06      4.10 o
   3   7   0      116.91      124.63      4.30 o
   4   7   0       52.68       68.05      4.37 o
   5   7   0      576.24      587.58     15.20 o
   6   7   0        0.98        1.73      1.71 o
   7   7   0      300.76      343.00     21.82 o
   8   7   0        1.05        2.14      1.07 o
   0   8   0        1.27        2.02      1.40 o
   1   8   0        1.58        3.98      1.38 o
   2   8   0        8.99       10.24      1.78 o
   3   8   0      142.10      144.69      7.93 o
   4   8   0       88.65       80.18      9.14 o
   5   8   0      165.59      157.54     11.74 o
   6   8   0       13.08       12.49      3.68 o
   1   9   0        0.49        3.19      2.50 o
   2   9   0      198.20      227.50     12.28 o
   3   9   0      193.92      212.29     11.07 o
 -12   1   1      196.28      209.41      9.80 o
 -11   1   1        0.76        0.39      1.22 o
 -10   1   1       38.28       36.43      2.61 o
  -9   1   1     1159.71     1091.67     14.15 o
  -8   1   1       95.25       82.81      5.31 o
  -7   1   1      240.80      206.01      6.29 o
  -6   1   1     1367.48     1340.95     12.61 o
  -5   1   1     1729.44     1722.29     20.12 o
  -4   1   1       13.31       28.72      2.32 o
  -3   1   1     3702.62     3986.98     16.44 o
  -2   1   1       48.85       48.46      2.04 o
  -1   1   1     5040.87     5034.26     20.57 o
   0   1   1      281.48      282.37      2.24 o
   1   1   1     4153.51     4156.17     73.29 o
   2   1   1     5961.20     6430.54     23.02 o
   3   1   1     5271.99     5434.62     67.38 o
   4   1   1      694.99      653.84     11.15 o
   5   1   1     1713.47     1785.25     23.83 o
   6   1   1      338.21      295.21      5.89 o
   7   1   1      849.02      869.33     20.27 o
   8   1   1       51.85       54.56      4.42 o
   9   1   1       71.83       64.82      2.68 o
  10   1   1       28.88       26.86      2.29 o
  11   1   1       34.95       29.47      2.58 o
  12   1   1       84.23       84.52      5.17 o
 -12   2   1       17.34       20.91      4.03 o
 -11   2   1      184.51      189.61      7.57 o
 -10   2   1      171.96      170.65      6.16 o
  -9   2   1      176.95      180.64      6.32 o
  -8   2   1      189.36      167.84      7.53 o
  -7   2   1      429.55      418.65      7.12 o
  -6   2   1      127.24      122.21      3.56 o
  -5   2   1        1.94        5.35      0.81 o
  -4   2   1     1441.24     1460.18     23.45 o
  -3   2   1      414.21      446.19      7.21 o
  -2   2   1     2272.15     2289.52     19.23 o
  -1   2   1     3989.00     4123.77     16.78 o
   0   2   1      460.19      460.84      6.90 o
   1   2   1       72.32       84.75      1.99 o
   2   2   1     2618.90     2689.68     20.54 o
   3   2   1      146.41      171.05      4.06 o
   4   2   1      221.87      187.03      3.47 o
   5   2   1       93.72       89.67      2.71 o
   6   2   1       86.67       86.64      2.95 o
   7   2   1       96.72      102.07      7.24 o
   8   2   1       85.20       81.42      7.82 o
   9   2   1      220.88      206.72      5.10 o
  10   2   1        9.50        9.27      1.41 o
  11   2   1       19.26       20.72      1.86 o
  12   2   1       27.35       26.08      2.07 o
 -12   3   1      614.12      698.45     30.19 o
 -11   3   1       11.26       12.06      1.50 o
 -10   3   1       11.53       15.03      1.78 o
  -9   3   1       31.99       35.37      2.35 o
  -8   3   1        2.49        4.34      0.87 o
  -7   3   1     1043.22     1025.03     14.35 o
  -6   3   1      301.99      272.80      6.39 o
  -5   3   1      102.50      115.36      4.20 o
  -4   3   1      253.07      257.32      7.29 o
  -3   3   1       83.19       64.72      4.14 o
  -2   3   1     1850.81     2041.18     19.83 o
  -1   3   1      389.09      394.01      7.34 o
   0   3   1       61.49       62.59      1.22 o
   1   3   1      844.83      913.21      9.88 o
   2   3   1        4.32        6.48      1.77 o
   3   3   1        0.44        2.71      0.68 o
   4   3   1     1637.12     1706.78     14.60 o
   5   3   1     2438.88     2483.59     21.32 o
   6   3   1       73.04       70.09      5.55 o
   7   3   1     1213.25     1137.33     15.19 o
   8   3   1        9.03       14.37      1.47 o
   9   3   1       43.24       47.75      2.52 o
  10   3   1      805.75      810.46     13.29 o
  11   3   1      179.75      185.10      6.78 o
  12   3   1      562.53      600.32     15.62 o
 -11   4   1       51.86       62.00      2.33 o
 -10   4   1        8.09        9.61      1.41 o
  -9   4   1      184.57      179.73      5.29 o
  -8   4   1        2.15        2.27      1.13 o
  -7   4   1        3.31        3.59      0.90 o
  -6   4   1      622.67      658.16     14.70 o
  -5   4   1      161.42      166.77      6.25 o
  -4   4   1        7.55        5.92      1.48 o
  -3   4   1      130.81      148.57      5.29 o
  -2   4   1       29.71       21.84      1.47 o
  -1   4   1        0.30       11.98      4.32 o
   0   4   1      977.85     1107.83     12.26 o
   1   4   1      431.53      415.92      7.09 o
   2   4   1      299.66      339.60      8.30 o
   3   4   1      833.52      806.65     16.75 o
   4   4   1     1859.53     1996.35     22.54 o
   5   4   1      752.02      694.92     11.62 o
   6   4   1      691.37      676.40     11.89 o
   7   4   1      350.82      333.58      7.05 o
   8   4   1      449.78      407.53      8.27 o
   9   4   1      133.12      125.66      5.12 o
  10   4   1       37.21       36.12      2.38 o
  11   4   1     1002.24     1114.86     13.24 o
 -10   5   1       99.71      108.94      3.51 o
  -9   5   1      173.33      178.11      5.41 o
  -8   5   1      914.74      892.90     18.65 o
  -7   5   1       59.58       50.90      3.77 o
  -6   5   1     1442.18     1329.02     19.09 o
  -5   5   1     1153.88     1058.78     16.72 o
  -4   5   1        0.40        3.34      1.45 o
  -3   5   1     3181.30     2919.09     29.55 o
  -2   5   1     1306.63     1266.91     13.82 o
  -1   5   1      248.85      230.04      5.10 o
   0   5   1     2428.03     2376.38     21.02 o
   1   5   1      286.52      265.87      8.79 o
   2   5   1      965.28      906.30     22.69 o
   3   5   1     2275.79     2165.01     20.82 o
   4   5   1       76.25       70.12      3.59 o
   5   5   1      176.04      168.15      6.28 o
   6   5   1      501.16      474.78      8.31 o
   7   5   1       16.78       15.26      2.61 o
   8   5   1      190.73      197.16      7.23 o
   9   5   1       97.29       95.12      4.15 o
  10   5   1       86.17       82.99      3.40 o
  -9   6   1      138.07      140.18      4.27 o
  -8   6   1      276.02      272.94      7.65 o
  -7   6   1      867.44      914.06     19.84 o
  -6   6   1      162.71      153.53      7.75 o
  -5   6   1      433.10      417.51      9.07 o
  -4   6   1     3651.53     3390.43     24.71 o
  -3   6   1      171.34      150.24      6.49 o
  -2   6   1      399.25      365.03     15.20 o
  -1   6   1      188.82      169.72      6.43 o
   0   6   1      580.50      569.92     10.52 o
   1   6   1     1363.57     1267.13     21.48 o
   2   6   1     2120.21     2050.39     27.87 o
   3   6   1      912.67      866.04     13.17 o
   4   6   1     2344.42     2161.01     19.95 o
   5   6   1      458.40      458.55      9.48 o
   6   6   1        2.39        3.29      2.03 o
   7   6   1      112.30      105.55      5.32 o
   8   6   1        1.51        2.72      1.70 o
   9   6   1      263.41      295.41      5.49 o
  -8   7   1        4.65       12.89      2.82 o
  -7   7   1       39.44       40.82      5.30 o
  -6   7   1      340.44      371.82     16.55 o
  -5   7   1        4.74        9.78      3.17 o
  -4   7   1       67.73       78.46      4.64 o
  -3   7   1       12.55       13.57      1.69 o
  -2   7   1       12.13       14.90      1.81 o
  -1   7   1      188.00      169.90      5.20 o
   0   7   1        2.25        3.26      1.11 o
   1   7   1      540.65      507.66      8.08 o
   2   7   1     2507.85     2458.33     30.53 o
   3   7   1       18.06       15.38      1.87 o
   4   7   1        3.53        6.81      1.86 o
   5   7   1      483.75      474.12     18.40 o
   6   7   1        8.55        6.38      2.01 o
   7   7   1      421.35      448.86     11.99 o
   8   7   1      274.70      280.25      7.50 o
  -6   8   1      175.25      203.26     11.65 o
  -5   8   1        2.64        5.49      2.84 o
  -4   8   1       69.09       72.56      8.67 o
  -3   8   1        8.64        8.98      3.78 o
  -2   8   1       54.37       55.39      3.61 o
  -1   8   1        0.83        2.34      1.21 o
   0   8   1       45.62       43.41      3.29 o
   1   8   1        9.22       11.61      1.95 o
   2   8   1      213.06      216.71      8.42 o
   3   8   1      108.56      114.58      7.02 o
   4   8   1        2.69        7.31      3.53 o
   5   8   1      228.36      227.61     13.56 o
   6   8   1      361.66      362.31      9.70 o
  -3   9   1        4.06        4.92      2.51 o
  -2   9   1        1.31       11.97      3.28 o
  -1   9   1       18.65       17.84      4.00 o
   0   9   1      318.63      366.74     16.52 o
   1   9   1        5.68       12.09      3.56 o
   2   9   1      123.11      124.08      9.01 o
   3   9   1       80.17       78.80      6.72 o
 -12   0   2      182.19      172.14      9.65 o
 -11   0   2      360.51      347.57     15.96 o
 -10   0   2      162.54      139.27      6.23 o
  -9   0   2      171.63      138.24      4.83 o
  -8   0   2     2589.24     2330.34     39.76 o
  -7   0   2        3.57        5.07      2.34 o
  -6   0   2     1268.24     1154.08     13.35 o
  -5   0   2      148.03      112.27      4.13 o
  -4   0   2     2573.41     2942.70     20.94 o
  -3   0   2       17.43       27.34      1.38 o
  -1   0   2      584.32      713.87      7.49 o
   0   0   2     3081.27     3255.57     16.33 o
   2   0   2     8397.32     8698.18     57.21 o
   3   0   2     7528.39     8134.52    126.23 o
   4   0   2      206.41      263.25      4.41 o
   5   0   2      353.74      348.86      7.63 o
   6   0   2     2502.22     2694.11     35.62 o
   7   0   2        5.84       16.12      3.39 o
   8   0   2       77.56       94.85      8.18 o
   9   0   2        1.72        3.34      1.44 o
  10   0   2      158.90      152.73      8.52 o
  11   0   2       89.43       58.74      7.42 o
  12   0   2      220.12      194.64     11.07 o
 -12   1   2      451.59      489.20     20.96 o
 -11   1   2       19.71       19.05      2.05 o
 -10   1   2      315.78      306.67      7.18 o
  -9   1   2      215.16      177.33      4.29 o
  -8   1   2      140.14      146.87      7.03 o
  -7   1   2      968.41      858.92     12.80 o
  -6   1   2      305.26      262.26      4.70 o
  -5   1   2      282.66      275.84      4.56 o
  -4   1   2     2348.81     2488.40     18.48 o
  -3   1   2     3433.32     3810.79     34.27 o
  -2   1   2      131.48      134.18      5.69 o
  -1   1   2     3148.93     3395.82     15.90 o
   0   1   2     1628.80     1632.74     20.45 o
   1   1   2      102.07      124.32      3.31 o
   2   1   2        1.89        8.42      2.50 o
   3   1   2     2497.85     2569.63     14.49 o
   4   1   2      259.98      213.44      4.12 o
   5   1   2        4.02        7.21      1.67 o
   6   1   2      406.71      405.96      7.97 o
   7   1   2      116.52       95.80      4.30 o
   8   1   2        0.52       -0.10      7.39 o
   9   1   2      214.00      190.60      4.80 o
  10   1   2       84.86       72.68      3.74 o
  11   1   2      234.27      217.29      7.68 o
  12   1   2       27.98       28.38      3.16 o
 -12   2   2       15.13       17.47      2.25 o
 -11   2   2       98.59       92.88      4.79 o
 -10   2   2     1582.97     1536.20     16.59 o
  -9   2   2       33.32       28.27      3.15 o
  -8   2   2        3.25        6.85      1.31 o
  -7   2   2      178.05      163.31      4.59 o
  -6   2   2      234.48      232.03      4.59 o
  -5   2   2       87.84       95.98      3.88 o
  -4   2   2      419.85      450.43      8.07 o
  -3   2   2      209.14      247.05      4.72 o
  -2   2   2        5.37       10.14      0.83 o
  -1   2   2     1081.59     1179.79     10.76 o
   0   2   2      222.78      227.72      4.48 o
   1   2   2     2569.61     2721.75     11.05 o
   2   2   2     2593.49     2738.53      9.80 o
   3   2   2      105.23      122.78      2.95 o
   4   2   2     2573.09     2687.97     25.31 o
   5   2   2     1303.79     1266.10     12.79 o
   6   2   2      334.97      319.53     10.09 o
   7   2   2     2893.84     2800.06     50.63 o
   8   2   2     1571.47     1533.89     52.78 o
   9   2   2      816.39      757.08     11.36 o
  10   2   2      671.25      642.83     10.34 o
  11   2   2      293.07      291.89      6.93 o
  12   2   2      409.95      424.72     10.87 o
 -12   3   2      480.21      511.39      7.99 o
 -11   3   2     1388.96     1541.01     13.70 o
 -10   3   2        8.68       10.96      1.83 o
  -9   3   2       85.24       70.65      3.18 o
  -8   3   2      262.81      223.22      4.89 o
  -7   3   2      156.47      146.39      5.07 o
  -6   3   2        0.10        2.57      1.05 o
  -5   3   2      156.55      185.23      5.76 o
  -4   3   2     3784.81     4094.70     25.44 o
  -3   3   2      560.70      657.16     11.68 o
  -2   3   2      128.66      154.01      3.75 o
  -1   3   2       12.76       13.07      0.94 o
   0   3   2       40.78       28.73      1.31 o
   1   3   2      799.25      854.29      8.56 o
   2   3   2        2.53        3.59      1.36 o
   3   3   2     2590.79     2702.26     17.37 o
   4   3   2      227.66      288.31      6.53 o
   5   3   2      730.12      706.37      9.03 o
   6   3   2     2748.19     2790.44     27.86 o
   7   3   2       12.31       11.64      2.20 o
   8   3   2      253.64      208.19      4.89 o
   9   3   2     2852.42     2794.39     30.18 o
  10   3   2      258.31      255.20      5.84 o
  11   3   2       47.90       47.24      2.56 o
 -11   4   2      386.24      433.87      6.24 o
 -10   4   2      167.77      166.75      4.73 o
  -9   4   2      279.01      268.33      5.86 o
  -8   4   2      236.42      210.06      5.17 o
  -7   4   2      254.88      222.43      5.35 o
  -6   4   2     1707.60     1545.99     35.65 o
  -5   4   2     1309.90     1230.74     17.18 o
  -4   4   2        0.12        4.06      1.29 o
  -3   4   2     1605.18     1574.70     24.94 o
  -2   4   2     1653.74     1789.71     14.79 o
  -1   4   2      238.43      225.69      3.99 o
   0   4   2     1255.99     1236.10     11.08 o
   1   4   2      688.28      691.49      9.79 o
   2   4   2       38.27       42.87      6.74 o
   3   4   2     2309.40     2347.10     17.49 o
   4   4   2      818.42      782.46     11.74 o
   5   4   2      812.64      819.59     12.57 o
   6   4   2        3.32        3.42      1.12 o
   7   4   2        1.42        3.30      0.88 o
   8   4   2        4.47        4.88      1.13 o
   9   4   2      130.97      131.09      4.24 o
  10   4   2      183.95      176.81      5.55 o
  11   4   2      118.03      123.34      3.91 o
 -10   5   2      293.03      317.31      5.27 o
  -9   5   2       18.80       25.10      2.21 o
  -8   5   2       61.42       58.17      4.75 o
  -7   5   2       44.59       35.00      3.85 o
  -6   5   2       10.48        9.76      1.41 o
  -5   5   2       47.96       44.17      3.11 o
  -4   5   2      757.40      745.68     16.46 o
  -3   5   2       29.60       31.49      2.42 o
  -2   5   2        7.81       13.16      1.43 o
  -1   5   2      756.29      778.88      9.50 o
   0   5   2      227.74      210.02      4.55 o
   1   5   2       11.24       13.22      1.73 o
   2   5   2       91.33       86.07      5.14 o
   3   5   2      161.59      150.32      5.57 o
   4   5   2        2.16        2.74      1.31 o
   5   5   2      120.43       99.12      4.80 o
   6   5   2       45.00       46.57      2.46 o
   7   5   2       10.28       12.21      1.73 o
   8   5   2      238.64      224.89      7.84 o
   9   5   2      107.66      110.99      4.53 o
  10   5   2       17.80       18.31      1.98 o
  -9   6   2      201.12      198.76      5.87 o
  -8   6   2      294.77      317.63     14.34 o
  -7   6   2       39.13       30.08      5.19 o
  -6   6   2      836.94      772.70     17.02 o
  -5   6   2      399.22      355.59     12.26 o
  -4   6   2        3.72        4.07      1.28 o
  -3   6   2      688.49      667.48     13.73 o
  -2   6   2      217.70      193.77      8.35 o
  -1   6   2      119.97      116.98      4.69 o
   0   6   2     2236.17     2206.44     23.75 o
   1   6   2      440.10      419.48     10.17 o
   2   6   2      993.67      983.57     13.38 o
   3   6   2      742.16      684.56     13.10 o
   4   6   2      513.53      467.93      8.91 o
   5   6   2       37.71       39.34      2.57 o
   6   6   2      407.96      402.18     12.92 o
   7   6   2      117.76      124.51      6.93 o
   8   6   2       98.39      104.17      4.85 o
   9   6   2       18.06       19.77      1.53 o
  -8   7   2       12.21       18.68      3.33 o
  -7   7   2      562.39      592.37     19.04 o
  -6   7   2      159.00      190.67     11.78 o
  -5   7   2     1028.76     1076.70     29.01 o
  -4   7   2      272.79      283.34     15.53 o
  -3   7   2      899.82      938.32     17.65 o
  -2   7   2      489.43      451.76     11.72 o
  -1   7   2     1923.96     1835.81     40.16 o
   0   7   2      148.22      138.84      5.20 o
   1   7   2      631.60      590.84      8.69 o
   2   7   2        4.16        9.07      1.68 o
   3   7   2      246.51      233.99      8.55 o
   4   7   2      433.25      434.31     10.76 o
   5   7   2      181.51      183.37      8.63 o
   6   7   2       22.00       19.86      3.00 o
   7   7   2      308.70      337.19     11.06 o
   8   7   2        2.77        4.31      1.16 o
  -6   8   2       51.20       48.72      5.88 o
  -5   8   2      161.87      154.53     11.33 o
  -4   8   2      246.99      251.67     15.51 o
  -3   8   2        3.05        0.95      2.88 o
  -2   8   2       38.84       47.41      3.99 o
  -1   8   2       48.34       52.05      4.23 o
   0   8   2        0.39        1.23      1.58 o
   1   8   2       16.20       17.05      2.61 o
   2   8   2      204.52      214.22      8.24 o
   3   8   2       38.10       42.64      3.49 o
   4   8   2      327.16      324.00      8.77 o
   5   8   2       13.64       17.78      4.10 o
   6   8   2        3.85        0.76      1.41 o
  -3   9   2        7.37       12.20      3.13 o
  -2   9   2       20.37       24.26      4.20 o
  -1   9   2      155.26      173.79     10.90 o
   0   9   2      568.56      664.28     22.45 o
   1   9   2      137.61      139.11      9.64 o
   2   9   2      159.28      189.20     10.56 o
   3   9   2      205.75      232.59     10.83 o
 -12   1   3      160.65      176.30      6.41 o
 -11   1   3      368.07      356.14      9.19 o
 -10   1   3       95.58       92.82      4.56 o
  -9   1   3     1197.94     1089.77     13.51 o
  -8   1   3     1030.05      941.50     22.77 o
  -7   1   3      647.71      617.24      9.01 o
  -6   1   3      643.82      609.39      8.16 o
  -5   1   3     1389.00     1379.11      9.23 o
  -4   1   3     1000.19     1028.96     11.28 o
  -3   1   3     9728.62    10259.12    115.43 o
  -2   1   3      212.68      264.78      5.63 o
  -1   1   3      767.57      765.76     11.92 o
   0   1   3     5511.36     5368.36     72.98 o
   1   1   3     7983.84     8135.49    135.53 o
   2   1   3     1314.77     1321.73     16.12 o
   3   1   3     4517.06     4431.54     31.72 o
   4   1   3     2151.24     2163.18     10.75 o
   5   1   3     1165.89     1192.12     12.42 o
   6   1   3        2.50        2.08      0.84 o
   7   1   3      738.36      774.38     12.37 o
   8   1   3       99.40       82.78      5.52 o
   9   1   3       18.68       19.39      1.81 o
  10   1   3      315.12      291.65      8.06 o
  11   1   3       28.33       27.08      2.41 o
  12   1   3       58.60       53.03      4.09 o
 -12   2   3        1.21        1.20      1.06 o
 -11   2   3       46.16       43.01      2.67 o
 -10   2   3      530.77      523.21      9.12 o
  -9   2   3      140.50      124.43      5.17 o
  -8   2   3      263.94      244.32      7.93 o
  -7   2   3      250.20      229.22      5.07 o
  -6   2   3       42.62       35.48      2.02 o
  -5   2   3        0.73        3.14      0.83 o
  -4   2   3      787.41      846.81     10.26 o
  -3   2   3      170.90      167.28      9.04 o
  -2   2   3     2731.00     2886.64     30.75 o
  -1   2   3       82.94       76.99      1.23 o
   0   2   3       68.43       65.83      2.04 o
   1   2   3      120.73      119.01      3.12 o
   2   2   3      280.09      316.47      4.73 o
   3   2   3      826.51      871.46      7.81 o
   4   2   3      419.54      417.57      5.86 o
   5   2   3        6.51        9.16      1.24 o
   6   2   3      113.60      139.03      6.23 o
   7   2   3       33.12       30.41      3.31 o
   8   2   3       27.68       26.95      3.30 o
   9   2   3       78.31       86.12      3.66 o
  10   2   3       60.26       61.70      3.32 o
  11   2   3        0.28        0.62      1.01 o
  12   2   3       11.51        8.96      2.00 o
 -11   3   3      128.22      133.06      4.08 o
 -10   3   3        0.62        2.87      1.12 o
  -9   3   3       19.50       17.15      2.08 o
  -8   3   3       29.63       34.08      2.34 o
  -7   3   3       14.15       14.82      2.22 o
  -6   3   3      143.89      125.61      4.75 o
  -5   3   3       76.64       57.13      3.41 o
  -4   3   3     1787.71     1938.86     23.65 o
  -3   3   3      306.95      326.49      5.59 o
  -2   3   3      318.11      299.27      4.79 o
  -1   3   3     2881.18     2950.30     17.08 o
   0   3   3       63.43       66.15      1.80 o
   1   3   3      757.24      741.61     24.79 o
   2   3   3      739.00      686.23      7.38 o
   3   3   3       83.02       76.21      2.69 o
   4   3   3     1604.20     1616.32     12.96 o
   5   3   3     2673.57     2736.83     18.04 o
   6   3   3      973.32      983.56     13.31 o
   7   3   3      905.51      870.99     17.02 o
   8   3   3       29.71       27.66      1.88 o
   9   3   3      178.32      181.87      5.21 o
  10   3   3     1171.29     1222.66     21.73 o
  11   3   3      577.37      606.88      8.45 o
 -11   4   3        0.31        0.46      0.81 o
 -10   4   3      444.56      453.68     10.83 o
  -9   4   3      282.00      290.06      6.52 o
  -8   4   3        2.63        1.83      1.78 o
  -7   4   3        9.43        9.30      1.18 o
  -6   4   3       54.24       55.35      4.30 o
  -5   4   3      410.39      424.19      9.56 o
  -4   4   3       70.30       56.17      2.78 o
  -3   4   3      279.34      282.63      5.81 o
  -2   4   3     1697.39     1839.78     15.28 o
  -1   4   3      963.89     1057.19      8.87 o
   0   4   3     1364.18     1448.25     12.86 o
   1   4   3      134.45      111.00      5.05 o
   2   4   3      102.38      116.87      4.16 o
   3   4   3     1649.50     1557.44     19.68 o
   4   4   3      370.28      379.80      8.26 o
   5   4   3      189.45      174.97      5.87 o
   6   4   3      867.48      781.57     12.73 o
   7   4   3       40.54       44.78      2.68 o
   8   4   3      734.10      707.32      9.89 o
   9   4   3      221.35      226.97      6.01 o
  10   4   3       71.89       72.12      3.59 o
  11   4   3      921.32     1038.97     15.09 o
 -10   5   3      105.06      112.14      3.03 o
  -9   5   3      506.72      529.65      7.41 o
  -8   5   3     1354.88     1338.30     45.27 o
  -7   5   3       95.20       78.91      5.59 o
  -6   5   3      560.81      522.48      9.92 o
  -5   5   3     1952.51     1766.32     24.69 o
  -4   5   3        9.67        8.88      1.52 o
  -3   5   3     1258.84     1159.64     14.00 o
  -2   5   3      604.37      556.48      8.57 o
  -1   5   3      564.43      529.43      7.26 o
   0   5   3     1421.30     1377.68     12.86 o
   1   5   3      246.07      217.34      5.91 o
   2   5   3      378.38      386.30     10.87 o
   3   5   3      779.92      740.77     12.24 o
   4   5   3       17.82       21.17      3.09 o
   5   5   3      143.42      145.49      5.78 o
   6   5   3       17.66       19.79      1.79 o
   7   5   3       61.72       58.37      3.03 o
   8   5   3      133.27      130.96      6.03 o
   9   5   3        0.49        2.12      1.05 o
  10   5   3       10.80       14.63      1.81 o
  -9   6   3      303.53      337.03     13.22 o
  -8   6   3      140.07      144.21      6.51 o
  -7   6   3     1235.51     1294.07     30.14 o
  -6   6   3     1126.21     1039.56     28.13 o
  -5   6   3      223.76      228.98      7.75 o
  -4   6   3     1440.29     1398.94     16.96 o
  -3   6   3       24.00       20.87      1.48 o
  -2   6   3     1037.53      965.83     35.10 o
  -1   6   3      498.36      456.54      9.85 o
   0   6   3       58.76       59.54      3.99 o
   1   6   3     1976.54     1903.95     21.69 o
   2   6   3     3734.57     3616.75     46.01 o
   3   6   3       63.22       68.75      3.44 o
   4   6   3       10.19       10.53      1.40 o
   5   6   3       16.44       17.26      1.76 o
   6   6   3        0.56        1.56      1.15 o
   7   6   3        8.01       10.60      1.85 o
   8   6   3       11.05       10.97      1.72 o
   9   6   3       69.52       72.40      3.43 o
  -8   7   3      203.53      197.90      9.85 o
  -7   7   3        0.12        5.04      2.63 o
  -6   7   3      226.94      235.88     12.83 o
  -5   7   3        8.42        4.32      2.63 o
  -4   7   3       68.99       66.84      7.61 o
  -3   7   3      200.83      215.71     10.79 o
  -2   7   3      165.02      150.48      5.81 o
  -1   7   3      374.69      350.35      7.42 o
   0   7   3     1397.04     1370.99     14.62 o
   1   7   3      240.77      216.27      4.94 o
   2   7   3      157.37      152.28      5.20 o
   3   7   3       50.92       39.57      3.78 o
   4   7   3        7.34        4.06      3.18 o
   5   7   3      110.16      113.11      6.83 o
   6   7   3      114.13      119.87      6.56 o
   7   7   3      424.27      444.83     11.47 o
   8   7   3      512.72      559.65     10.72 o
  -6   8   3       22.07       23.26      3.95 o
  -5   8   3      298.32      286.52     14.85 o
  -4   8   3      181.28      180.44     12.95 o
  -3   8   3      188.55      211.69     14.58 o
  -2   8   3       57.29       62.94      5.17 o
  -1   8   3       54.96       55.01      4.26 o
   0   8   3      581.53      581.08     13.43 o
   1   8   3      185.92      177.09      7.52 o
   2   8   3      441.95      442.84     13.21 o
   3   8   3      931.75      997.87     15.72 o
   4   8   3       57.91       65.28      3.98 o
   5   8   3      225.11      255.52     21.76 o
   6   8   3      687.01      716.27     25.05 o
  -2   9   3      166.06      206.86     10.86 o
  -1   9   3       96.72      108.40      8.30 o
   1   9   3       27.37       32.43      3.18 o
   2   9   3       23.15       26.22      3.94 o
 -11   0   4      822.74      840.19     22.59 o
 -10   0   4      234.03      204.84     12.22 o
  -9   0   4     1130.00     1032.19     25.98 o
  -8   0   4     2999.89     2863.25     44.14 o
  -7   0   4       33.30       69.06      4.03 o
  -6   0   4     5525.82     5922.37     40.32 o
  -5   0   4     3476.88     3810.45     36.76 o
  -4   0   4      111.18      128.62      3.90 o
  -3   0   4     5962.25     6168.68     29.60 o
  -2   0   4    32608.71    34441.05     79.49 o
  -1   0   4    10591.29    11380.45    396.26 o
   0   0   4       68.29       69.21      2.40 o
   1   0   4      340.91      388.00      8.33 o
   2   0   4    31327.79    31480.11     68.95 o
   3   0   4     3773.28     3840.82     23.36 o
   4   0   4     3070.55     3374.87     66.90 o
   5   0   4     5905.36     6486.37     36.23 o
   6   0   4      701.20      722.90     26.29 o
   7   0   4       85.23       93.44      7.85 o
   8   0   4       59.19       50.75      6.25 o
   9   0   4      288.68      247.34     10.53 o
  10   0   4      458.48      396.31     15.50 o
  11   0   4       37.54       39.58      5.99 o
  12   0   4      105.25      115.70      8.26 o
 -12   1   4      179.08      174.46      5.45 o
 -11   1   4       53.18       43.52      3.95 o
 -10   1   4      175.30      159.05      5.81 o
  -9   1   4      224.25      176.06      4.82 o
  -8   1   4       10.89       11.17      1.65 o
  -7   1   4     1453.40     1393.73     16.66 o
  -6   1   4      122.72      124.84      3.91 o
  -5   1   4     3427.93     3735.75     27.18 o
  -4   1   4     2639.14     2908.40     15.95 o
  -3   1   4     1839.73     1993.11     19.08 o
  -2   1   4      236.89      337.25      9.29 o
  -1   1   4     7891.63     7518.16    265.52 o
   0   1   4     1102.90      935.95    128.84 o
   1   1   4     4570.17     4758.84     83.59 o
   2   1   4       21.89       33.63      1.68 o
   3   1   4     6089.40     6522.45     76.27 o
   4   1   4     1625.92     1640.10     23.10 o
   5   1   4        2.08        3.69      0.92 o
   6   1   4      162.14      157.64      5.28 o
   7   1   4      209.00      192.49      6.37 o
   8   1   4      810.83      767.60     16.76 o
   9   1   4      318.62      298.58      6.61 o
  10   1   4       40.50       35.80      2.98 o
  11   1   4      328.78      304.50      7.53 o
  12   1   4       35.83       29.73      3.06 o
 -12   2   4      229.22      229.64      5.63 o
 -11   2   4      127.71      126.73      4.50 o
 -10   2   4       95.24       89.42      3.83 o
  -9   2   4       72.64       64.31      3.31 o
  -8   2   4       66.74       59.29      3.57 o
  -7   2   4      845.04      820.11     10.82 o
  -6   2   4       95.66       75.55      3.15 o
  -5   2   4      641.34      686.60     10.54 o
  -4   2   4      275.17      255.74      5.30 o
  -3   2   4      246.00      291.48      4.35 o
  -2   2   4     5424.99     6335.78     25.24 o
  -1   2   4     5997.09     6462.36     92.75 o
   0   2   4      172.15      171.34      2.84 o
   1   2   4     1796.16     1690.85     31.59 o
   2   2   4     7036.63     7568.21     46.59 o
   3   2   4      482.87      505.21      6.21 o
   4   2   4     2531.09     2637.60     15.17 o
   5   2   4     2551.62     2577.65     24.81 o
   6   2   4       31.42       32.83      3.17 o
   7   2   4     1498.98     1437.93     43.00 o
   8   2   4      734.79      669.02     11.23 o
   9   2   4       93.19       91.33      3.81 o
  10   2   4      506.28      502.70     10.62 o
  11   2   4       59.63       70.38      3.09 o
  12   2   4       59.45       57.71      3.77 o
 -11   3   4       56.14       54.82      2.63 o
 -10   3   4        1.43        2.64      1.16 o
  -9   3   4      631.11      609.71     10.95 o
  -8   3   4     1009.47      906.17     14.00 o
  -7   3   4      149.43      114.67      4.94 o
  -6   3   4      169.01      164.47      5.07 o
  -5   3   4       26.05       21.39      2.15 o
  -4   3   4        8.01       11.95      1.51 o
  -3   3   4     3292.50     3852.51     40.59 o
  -2   3   4       28.03       24.76      1.65 o
  -1   3   4     1071.15     1311.09     11.77 o
   0   3   4     3758.11     4179.49     37.17 o
   1   3   4     3746.68     4325.74     21.83 o
   2   3   4     1942.61     2097.82     13.94 o
   3   3   4      303.07      274.75      5.21 o
   4   3   4      654.66      700.76     11.86 o
   5   3   4      410.91      365.77      6.78 o
   6   3   4       99.59       96.03      5.58 o
   7   3   4     1742.83     1661.85     26.91 o
   8   3   4      259.20      236.40      5.50 o
   9   3   4        3.32        5.85      1.27 o
  10   3   4       37.44       37.71      2.56 o
  11   3   4        2.54        6.03      1.08 o
 -11   4   4      211.52      232.93      4.66 o
 -10   4   4        2.93        3.36      1.16 o
  -9   4   4       53.04       50.72      2.82 o
  -8   4   4      264.17      219.81      6.39 o
  -7   4   4        7.13        6.97      1.33 o
  -6   4   4      581.26      529.26     17.48 o
  -5   4   4      565.51      528.07     12.54 o
  -4   4   4       39.30       40.64      2.74 o
  -3   4   4      292.43      286.95      5.43 o
  -2   4   4      334.45      311.72      5.84 o
  -1   4   4      198.60      232.51      4.31 o
   0   4   4       77.75      109.08      3.30 o
   1   4   4     1616.87     1670.88     16.12 o
   2   4   4      193.60      187.32      5.37 o
   3   4   4       49.31       70.44      4.33 o
   4   4   4      411.80      390.41      8.52 o
   5   4   4       19.16       15.61      1.91 o
   6   4   4      432.39      409.32     11.31 o
   7   4   4      403.41      404.76      8.00 o
   8   4   4      277.86      269.80      6.68 o
   9   4   4      142.18      137.20      5.33 o
  10   4   4       62.13       65.96      3.39 o
  11   4   4       16.22       18.58      1.82 o
 -10   5   4      215.73      230.15      4.69 o
  -9   5   4        1.77        3.82      1.01 o
  -8   5   4        7.75        8.91      1.71 o
  -7   5   4      349.07      305.22      8.94 o
  -6   5   4       98.94       97.70      5.07 o
  -5   5   4        3.06        4.17      1.32 o
  -4   5   4     1015.49      953.76     19.87 o
  -3   5   4      222.18      223.40      6.57 o
  -2   5   4       89.97       91.00      3.58 o
  -1   5   4     1255.19     1264.11     18.95 o
   0   5   4      187.48      184.35      5.47 o
   1   5   4        3.01        7.01      1.28 o
   2   5   4      258.46      239.52      7.16 o
   3   5   4      112.47      104.70      4.11 o
   4   5   4       95.22       91.49      3.96 o
   5   5   4      388.48      363.87      7.91 o
   6   5   4       30.32       29.00      2.20 o
   7   5   4        1.34        2.42      1.00 o
   8   5   4       39.38       39.51      2.87 o
   9   5   4       92.33       95.00      3.62 o
  10   5   4       12.74       14.32      1.79 o
  -9   6   4       24.65       20.09      1.64 o
  -8   6   4      135.05      140.30     10.17 o
  -7   6   4      263.29      218.81     12.34 o
  -6   6   4       66.62       63.68      7.05 o
  -5   6   4        3.62       11.37      2.39 o
  -4   6   4      121.32      108.05      4.83 o
  -3   6   4        1.73        4.26      0.90 o
  -2   6   4       79.99       85.86      3.95 o
  -1   6   4     1333.93     1356.04     19.82 o
   0   6   4      481.65      457.66     11.42 o
   1   6   4        4.12       11.31      1.89 o
   2   6   4     1525.78     1481.57     19.59 o
   3   6   4      190.51      199.04      5.29 o
   4   6   4      102.36       99.80      5.25 o
   5   6   4     1447.69     1375.81     19.68 o
   6   6   4        8.11       10.91      2.01 o
   7   6   4       22.40       27.43      2.45 o
   8   6   4      124.81      124.27      4.41 o
   9   6   4      117.78      128.68      4.43 o
  -8   7   4       24.30       26.26      3.61 o
  -7   7   4      696.05      778.07     20.60 o
  -6   7   4      120.41      120.61      6.47 o
  -5   7   4       26.75       27.86      3.41 o
  -4   7   4      154.93      153.47      9.53 o
  -3   7   4      766.49      721.98     25.92 o
  -2   7   4        0.57        2.14      1.33 o
  -1   7   4      237.69      218.06      7.49 o
   0   7   4        2.48        4.82      1.49 o
   1   7   4       28.88       29.21      2.49 o
   2   7   4       51.31       59.45      4.69 o
   3   7   4      167.48      131.05     10.30 o
   4   7   4        0.02        0.48      1.65 o
   5   7   4      264.74      286.78     15.18 o
   6   7   4       88.50       95.84      5.76 o
   7   7   4      160.43      184.59      8.29 o
   8   7   4       95.85      112.68      4.80 o
  -6   8   4      352.80      354.37     13.28 o
  -5   8   4       49.97       57.89      6.58 o
  -4   8   4      298.35      301.23     15.70 o
  -3   8   4       10.94       13.62      3.96 o
  -2   8   4       22.96       26.39      3.46 o
  -1   8   4      125.28      128.86      6.14 o
   0   8   4      167.15      172.52      7.18 o
   1   8   4       55.75       53.54      4.11 o
   2   8   4      523.47      501.27     11.48 o
   3   8   4        0.02        2.67      1.40 o
   4   8   4      321.53      351.81      8.66 o
   5   8   4      128.57      143.09      7.07 o
   6   8   4        3.45        4.02      1.87 o
  -2   9   4      464.99      528.82     15.83 o
  -1   9   4       51.08       59.73      5.76 o
   0   9   4      662.94      795.69     19.72 o
   1   9   4      184.53      229.38      7.46 o
   2   9   4       34.38       38.44      4.31 o
 -12   1   5        6.27        5.02      1.20 o
 -11   1   5      667.43      673.62     14.23 o
 -10   1   5      114.94      107.39      5.18 o
  -9   1   5       10.41       10.61      1.27 o
  -8   1   5      622.59      543.25     11.93 o
  -7   1   5       50.45       40.71      2.91 o
  -6   1   5       86.27       88.86      3.19 o
  -5   1   5     1735.26     1758.53     14.69 o
  -4   1   5       47.28       76.34      4.34 o
  -3   1   5      925.97     1007.08      8.91 o
  -2   1   5      689.48      624.64      7.17 o
  -1   1   5     2955.22     2858.75     15.72 o
   0   1   5       22.90       37.89      1.55 o
   1   1   5     2064.82     1999.33     18.28 o
   2   1   5     1082.74     1104.72     24.65 o
   3   1   5      301.99      323.14      4.60 o
   4   1   5      453.81      535.96      8.05 o
   5   1   5      525.53      585.33      9.75 o
   6   1   5      136.14      136.05      8.00 o
   7   1   5        3.73        6.22      1.41 o
   8   1   5      145.60      130.69      5.74 o
   9   1   5       64.98       54.41      2.91 o
  10   1   5      128.54      125.66      4.22 o
  11   1   5      124.74      118.32      7.31 o
  12   1   5      246.21      235.96      7.69 o
 -12   2   5      162.10      190.19      4.93 o
 -11   2   5        0.66        2.96      1.87 o
 -10   2   5      977.41      951.18     25.99 o
  -9   2   5      373.05      346.41      7.42 o
  -8   2   5       91.44       86.97      3.04 o
  -7   2   5       66.12       64.53      4.82 o
  -6   2   5       11.78       12.15      1.51 o
  -5   2   5       39.62       47.90      2.74 o
  -4   2   5     1497.50     1581.17     12.12 o
  -3   2   5      312.39      274.29      4.17 o
  -2   2   5     1648.68     1668.56     11.10 o
  -1   2   5      141.92      129.62      2.76 o
   0   2   5       42.37       40.25      1.78 o
   1   2   5      765.18      749.55      8.47 o
   2   2   5       16.67       32.65      1.43 o
   3   2   5      210.94      223.05      3.55 o
   4   2   5      474.01      524.69      6.38 o
   5   2   5        0.40        4.10      1.56 o
   6   2   5       15.43       16.39      2.44 o
   7   2   5        1.77        3.55      1.38 o
   8   2   5      449.61      423.16      7.12 o
   9   2   5       55.20       52.54      2.64 o
  10   2   5       31.84       28.57      2.39 o
  11   2   5       35.26       33.99      2.52 o
  12   2   5       21.29       18.65      2.97 o
 -11   3   5        0.01        1.13      0.96 o
 -10   3   5        6.69        8.47      1.34 o
  -9   3   5        3.51        4.51      1.22 o
  -8   3   5      341.80      300.39      7.63 o
  -7   3   5      525.14      463.06     10.04 o
  -6   3   5      368.74      369.95      9.64 o
  -5   3   5      407.85      369.43      8.78 o
  -4   3   5     2191.48     2112.60     21.43 o
  -3   3   5      951.27      968.56      9.26 o
  -2   3   5      486.42      450.41      5.93 o
  -1   3   5     2184.90     2056.54     16.94 o
   0   3   5      538.26      574.41      7.34 o
   1   3   5     2883.28     2927.55     16.77 o
   2   3   5     2318.33     2217.40     13.57 o
   3   3   5      807.98      850.96     10.44 o
   4   3   5     2883.53     2970.09     16.41 o
   5   3   5     2095.06     2153.11     20.33 o
   6   3   5      480.69      483.70     12.71 o
   7   3   5     1212.74     1225.71     21.08 o
   8   3   5      562.03      533.69      8.01 o
   9   3   5       27.89       26.28      2.07 o
  10   3   5      775.86      828.10     11.04 o
  11   3   5      386.49      412.15      7.23 o
 -11   4   5       49.26       46.57      2.30 o
 -10   4   5        3.30        2.41      1.12 o
  -9   4   5       73.49       65.18      3.57 o
  -8   4   5       33.27       29.08      2.82 o
  -7   4   5        1.23        3.27      1.04 o
  -6   4   5      736.68      706.75     11.87 o
  -5   4   5      888.83      849.69     11.51 o
  -4   4   5       44.59       52.85      3.21 o
  -3   4   5      364.57      307.00      5.79 o
  -2   4   5     1372.99     1296.68     13.40 o
  -1   4   5      180.55      184.33      4.92 o
   0   4   5     2407.08     2287.82     33.96 o
   1   4   5       27.78       16.99      2.24 o
   2   4   5      605.68      583.15      8.44 o
   3   4   5     2787.31     2809.73     22.37 o
   4   4   5      284.11      265.61      5.54 o
   5   4   5      524.53      494.34      9.22 o
   6   4   5     3036.75     3013.12     89.48 o
   7   4   5      158.87      149.58      4.23 o
   8   4   5      119.89      123.61      4.62 o
   9   4   5     1264.05     1355.71     17.48 o
  10   4   5        1.59        2.48      1.09 o
  11   4   5       89.34       92.18      3.48 o
 -10   5   5      404.97      431.27      6.12 o
  -9   5   5     1025.65     1103.84     11.42 o
  -8   5   5      561.91      557.01     10.52 o
  -7   5   5       31.36       28.47      2.78 o
  -6   5   5      274.59      264.72      8.40 o
  -5   5   5      832.73      740.05     19.18 o
  -4   5   5       22.04       24.52      2.14 o
  -3   5   5      712.74      676.25     10.55 o
  -2   5   5      243.26      222.75      7.82 o
  -1   5   5      618.09      595.42     14.87 o
   0   5   5      138.81      135.84      5.67 o
   1   5   5      234.74      200.75      6.06 o
   2   5   5        1.64        3.89      2.24 o
   3   5   5       20.79       19.70      2.22 o
   4   5   5       82.96       69.92      3.48 o
   5   5   5        3.09        4.39      0.94 o
   6   5   5       81.68       80.16      3.66 o
   7   5   5       55.41       58.70      3.11 o
   8   5   5      106.09      109.12      4.63 o
   9   5   5      241.74      257.12      5.76 o
  10   5   5        2.41        2.47      0.89 o
  -9   6   5      287.91      301.15      7.40 o
  -8   6   5       19.31       23.76      3.39 o
  -7   6   5      696.51      709.54     14.42 o
  -6   6   5      294.29      284.48     14.27 o
  -5   6   5      231.59      218.74      9.39 o
  -4   6   5      464.83      429.27     13.20 o
  -3   6   5       88.40       76.42      3.23 o
  -2   6   5      492.67      408.95      6.44 o
  -1   6   5      226.97      193.06      8.05 o
   0   6   5      791.41      717.02     17.62 o
   1   6   5      180.87      162.13      6.71 o
   2   6   5      162.91      173.53      4.70 o
   3   6   5       26.12       25.40      1.81 o
   4   6   5      220.93      200.60      9.13 o
   5   6   5     1089.01     1072.13     21.48 o
   6   6   5      207.13      208.64      7.48 o
   7   6   5       27.52       27.63      2.09 o
   8   6   5       48.85       63.14      2.76 o
   9   6   5       83.45       87.65      3.59 o
  -7   7   5      372.18      375.78     14.01 o
  -6   7   5        2.29        3.65      2.25 o
  -5   7   5       58.63       45.42      6.35 o
  -4   7   5      798.93      754.48     26.24 o
  -3   7   5      135.21      104.40     10.32 o
  -2   7   5      132.55      120.95      6.53 o
  -1   7   5     1416.74     1289.02     22.94 o
   0   7   5      194.37      178.52      5.99 o
   1   7   5      759.13      726.10     13.27 o
   2   7   5      154.26      144.93      6.84 o
   3   7   5      103.61      113.26      9.98 o
   4   7   5     2079.30     1999.92     51.50 o
   5   7   5      607.67      631.67     21.99 o
   6   7   5        0.90       -0.02      2.79 o
   7   7   5      983.81     1022.46     16.47 o
  -5   8   5      312.99      354.61     14.10 o
  -4   8   5       23.29       15.39      3.54 o
  -3   8   5      464.53      469.18     12.72 o
  -2   8   5      204.46      192.32      9.00 o
  -1   8   5        2.12        5.81      1.80 o
   0   8   5      956.80      946.58     15.94 o
   1   8   5      716.74      694.39     13.62 o
   2   8   5      248.31      246.08      9.87 o
   3   8   5      674.40      736.34     12.67 o
   4   8   5      348.88      361.92      8.37 o
   5   8   5      125.61      135.60      5.83 o
   6   8   5      559.28      601.96     15.07 o
  -1   9   5       20.35       32.97      3.76 o
   0   9   5       17.56       27.20      3.73 o
   1   9   5        9.37       15.66      3.07 o
   2   9   5       12.37       12.10      2.43 o
 -12   0   6      585.50      625.83     14.86 o
 -11   0   6     1379.35     1413.78     28.59 o
 -10   0   6      292.28      267.04     13.78 o
  -9   0   6      221.55      185.79     11.79 o
  -8   0   6     1060.83      948.97     28.74 o
  -7   0   6      226.77      231.79      9.40 o
  -6   0   6      411.57      418.67     18.82 o
  -5   0   6      448.53      446.39     11.14 o
  -4   0   6     2998.12     3521.88    122.62 o
  -3   0   6        3.61        8.96      1.14 o
  -2   0   6      672.27      821.17     19.80 o
  -1   0   6      675.95      647.00     11.67 o
   0   0   6      237.08      254.73      4.70 o
   1   0   6      318.11      287.21      8.87 o
   2   0   6     1906.55     2195.53     15.12 o
   3   0   6       86.66       63.01      4.66 o
   4   0   6     2396.38     2827.52     30.25 o
   5   0   6     6482.40     6768.14     79.44 o
   6   0   6     6349.15     6704.46     75.58 o
   7   0   6       40.75       30.31      3.38 o
   8   0   6     1071.73     1018.49     28.75 o
   9   0   6     1369.61     1331.69     24.64 o
  10   0   6      161.18      140.35      7.95 o
  11   0   6     1500.09     1483.23     90.48 o
  12   0   6        5.73        7.69      2.47 o
 -12   1   6       13.69       16.53      1.92 o
 -11   1   6      199.49      198.03      5.28 o
 -10   1   6      187.30      172.38      5.53 o
  -9   1   6      122.93      101.17      4.04 o
  -8   1   6      108.64      100.52      4.51 o
  -7   1   6     1192.88     1137.66     23.15 o
  -6   1   6       61.43       76.38      3.45 o
  -5   1   6     4073.29     4165.69     32.89 o
  -4   1   6      697.30      860.99      8.32 o
  -3   1   6      338.45      379.85      6.39 o
  -2   1   6      207.21      201.90      3.40 o
  -1   1   6      340.32      366.28      5.10 o
   0   1   6      574.43      598.84      8.07 o
   1   1   6     3037.66     3242.37     53.47 o
   2   1   6      952.99      935.34     16.68 o
   3   1   6      140.91      127.55      3.15 o
   4   1   6      401.53      469.11      8.45 o
   5   1   6      236.50      190.28      4.40 o
   6   1   6       10.10        7.54      1.47 o
   7   1   6      278.76      253.89      7.72 o
   8   1   6      855.59      847.37     14.02 o
   9   1   6       23.15       19.96      2.01 o
  10   1   6       94.28       84.33      3.76 o
  11   1   6       90.19       88.71      3.88 o
  12   1   6       72.31       67.78      3.96 o
 -12   2   6       10.68       10.58      2.16 o
 -11   2   6      315.03      301.82      6.47 o
 -10   2   6      491.49      479.73      8.33 o
  -9   2   6      337.66      299.38      5.88 o
  -8   2   6      379.67      306.90      5.93 o
  -7   2   6     1539.37     1502.46     20.55 o
  -6   2   6       10.18       20.89      3.08 o
  -5   2   6      309.97      368.03      7.56 o
  -4   2   6     6459.32     7033.45     42.73 o
  -3   2   6     1500.78     1671.59     12.32 o
  -2   2   6     1710.21     1787.64     13.79 o
  -1   2   6     4288.77     4567.69     36.79 o
   0   2   6     2692.78     2967.62     23.00 o
   1   2   6      830.51      787.84      7.82 o
   2   2   6     6497.51     6682.79     23.39 o
   3   2   6       38.33       34.95      1.66 o
   4   2   6     2124.88     2137.73     28.33 o
   5   2   6     1582.72     1537.12     20.94 o
   6   2   6       14.48        9.01      2.11 o
   7   2   6      902.00      882.98     18.01 o
   8   2   6      797.44      769.37     12.25 o
   9   2   6      220.34      205.77      6.01 o
  10   2   6      532.48      517.47      8.08 o
  11   2   6       71.96       81.05      3.53 o
 -11   3   6       42.46       47.11      2.55 o
 -10   3   6      744.72      753.19      9.10 o
  -9   3   6      376.34      358.46      8.28 o
  -8   3   6       63.25       59.18      3.18 o
  -7   3   6      304.23      237.45      7.41 o
  -6   3   6      181.12      172.27      6.11 o
  -5   3   6      175.19      157.09      7.12 o
  -4   3   6        0.21       27.57     10.79 o
  -3   3   6      575.85      608.29      9.11 o
  -2   3   6     3325.20     3716.47     20.89 o
  -1   3   6     1823.75     2196.90     17.54 o
   0   3   6      536.78      477.44      8.28 o
   1   3   6     1396.81     1432.03     11.73 o
   2   3   6       69.49       60.98      2.60 o
   3   3   6      112.49       78.73      3.01 o
   4   3   6      229.84      213.36      5.27 o
   5   3   6      143.42      136.81      6.70 o
   6   3   6      445.64      403.37     12.11 o
   7   3   6      183.12      148.39      3.95 o
   8   3   6     2104.14     2114.83     17.06 o
   9   3   6       33.69       34.20      2.52 o
  10   3   6        0.01        0.50      1.08 o
  11   3   6      703.35      739.76      9.03 o
 -11   4   6      289.15      322.46      6.48 o
 -10   4   6        3.39        3.30      1.01 o
  -9   4   6       65.33       64.21      3.11 o
  -8   4   6     1509.19     1442.46     23.47 o
  -7   4   6       80.36       69.46      4.61 o
  -6   4   6       11.23       10.28      1.54 o
  -5   4   6     1273.12     1269.29     21.77 o
  -4   4   6      194.04      202.57      6.19 o
  -3   4   6       96.83       91.72      3.30 o
  -2   4   6       77.19       66.69      2.73 o
  -1   4   6      286.77      265.98     13.76 o
   0   4   6       39.44       44.62      3.09 o
   1   4   6      474.93      501.05     11.60 o
   2   4   6      304.90      297.33      6.40 o
   3   4   6       21.51       26.33      1.90 o
   4   4   6      291.04      297.82      6.67 o
   5   4   6       48.40       51.04      3.36 o
   6   4   6      407.97      390.79      7.22 o
   7   4   6      113.47      104.26      3.60 o
   8   4   6      223.51      209.37      5.92 o
   9   4   6       46.66       48.10      3.87 o
  10   4   6      195.31      200.24      5.41 o
 -10   5   6       57.93       58.64      3.06 o
  -9   5   6       56.72       63.79      3.23 o
  -8   5   6        8.37       10.34      1.35 o
  -7   5   6       70.01       64.16      3.48 o
  -6   5   6      372.42      328.35     13.86 o
  -5   5   6       85.19       79.96      3.32 o
  -4   5   6      140.62      138.16      5.46 o
  -3   5   6     1498.48     1478.27     15.26 o
  -2   5   6       58.28       77.11      4.10 o
  -1   5   6       38.61       47.43      5.18 o
   0   5   6       46.39       35.61      3.15 o
   1   5   6      389.20      351.06     11.91 o
   2   5   6        3.43        2.56      1.27 o
   3   5   6     1411.51     1347.72     43.75 o
   4   5   6      101.79       91.86      4.62 o
   5   5   6        0.03       -0.51      0.88 o
   6   5   6       79.98       74.20      3.56 o
   7   5   6      698.25      681.98      8.84 o
   8   5   6       19.97       17.59      1.76 o
   9   5   6      154.45      159.30      4.42 o
  10   5   6       96.90      103.58      3.74 o
  -9   6   6       25.26       21.29      3.04 o
  -8   6   6      272.98      273.99      6.81 o
  -7   6   6       37.96       39.92      5.04 o
  -6   6   6      261.87      237.74     12.77 o
  -5   6   6       82.52       82.75      7.90 o
  -4   6   6        5.26        8.49      1.82 o
  -3   6   6        1.78        1.42      1.10 o
  -2   6   6      753.94      710.48     10.62 o
  -1   6   6        9.81       12.10      1.72 o
   0   6   6       91.36       79.88      4.40 o
   1   6   6       60.68       59.97      3.34 o
   2   6   6        3.39        4.84      1.11 o
   3   6   6        8.07        8.00      1.54 o
   4   6   6       15.26       13.21      2.18 o
   5   6   6       31.99       33.53      4.23 o
   6   6   6      103.91       96.75      4.31 o
   7   6   6       40.34       40.96      2.21 o
   8   6   6        4.82        6.94      1.15 o
   9   6   6       64.34       64.49      2.92 o
  -7   7   6      372.78      379.75      9.61 o
  -6   7   6      230.37      242.80     13.26 o
  -5   7   6      134.37      141.34     10.94 o
  -4   7   6      127.72      125.00     10.79 o
  -3   7   6       82.31       82.63      6.41 o
  -2   7   6        1.44        4.79      1.46 o
  -1   7   6      176.20      178.86     12.38 o
   0   7   6        0.79        3.65      1.96 o
   1   7   6       37.51       36.58      3.54 o
   2   7   6      160.93      150.83      8.08 o
   3   7   6       73.75       67.80      5.49 o
   4   7   6      191.27      179.22      8.42 o
   5   7   6       18.33       22.44      3.36 o
   6   7   6       32.80       40.11      2.85 o
   7   7   6      374.32      364.00      8.15 o
  -5   8   6      258.42      281.68     10.46 o
  -4   8   6       93.07       97.38      7.19 o
  -3   8   6        8.99        9.28      2.72 o
  -2   8   6      202.04      214.96      8.41 o
  -1   8   6      176.21      192.23      8.42 o
   0   8   6      158.27      149.90      7.35 o
   1   8   6      293.32      292.36     10.18 o
   2   8   6      287.61      307.81      9.91 o
   3   8   6       23.66       26.25      3.05 o
   4   8   6      240.03      251.25      9.32 o
   5   8   6      107.00      116.19      7.44 o
   0   9   6      660.39      836.47     18.43 o
   1   9   6      270.17      303.59     11.20 o
 -12   1   7        0.64        1.61      1.25 o
 -11   1   7      352.17      349.84      6.75 o
 -10   1   7      298.25      270.03      6.83 o
  -9   1   7        2.69        5.47      1.02 o
  -8   1   7      232.56      197.47      4.77 o
  -7   1   7       89.22       85.99     19.08 o
  -6   1   7        1.84        3.72      1.30 o
  -5   1   7     2052.78     2197.92     19.10 o
  -4   1   7       39.01       28.12      2.14 o
  -3   1   7      662.57      668.02      7.97 o
  -2   1   7      499.51      529.27      7.61 o
  -1   1   7     2093.68     2160.94     11.98 o
   0   1   7     1176.99     1219.45     18.94 o
   1   1   7      218.62      221.16      6.25 o
   2   1   7        9.85        8.26      0.97 o
   3   1   7      519.66      566.12     10.91 o
   4   1   7       77.40      107.05      4.77 o
   5   1   7      572.34      574.90      8.00 o
   6   1   7       27.44       18.23      2.12 o
   7   1   7      216.79      223.25     11.88 o
   8   1   7      941.85      895.09     16.39 o
   9   1   7      270.12      265.64      7.82 o
  10   1   7       77.80       72.55      3.98 o
  11   1   7      169.92      175.04      5.34 o
 -11   2   7       44.38       42.83      2.47 o
 -10   2   7      159.29      162.26      5.27 o
  -9   2   7        9.03        9.97      1.30 o
  -8   2   7      128.82      112.41      3.65 o
  -7   2   7       87.50       83.37      5.28 o
  -6   2   7       87.49       79.95      4.91 o
  -5   2   7       30.26       33.85      3.16 o
  -4   2   7      944.16     1072.85     12.10 o
  -3   2   7      242.12      241.63      5.36 o
  -2   2   7       17.43       11.65      1.30 o
  -1   2   7       39.28       42.92      2.10 o
   0   2   7     2039.98     2226.81     77.22 o
   1   2   7      852.19      939.52     11.50 o
   2   2   7      113.33      112.67      3.26 o
   3   2   7        7.40        6.98      1.52 o
   4   2   7      231.87      242.58     10.75 o
   5   2   7      472.79      495.00     10.04 o
   6   2   7      222.61      223.01      8.98 o
   7   2   7      346.62      334.18     11.40 o
   8   2   7      581.99      552.01      8.09 o
   9   2   7       78.69       82.16      3.76 o
  10   2   7       31.26       35.28      2.35 o
  11   2   7       37.84       43.14      2.98 o
 -11   3   7        7.24        6.57      1.11 o
 -10   3   7      381.72      401.66      7.18 o
  -9   3   7      569.24      569.10      9.15 o
  -8   3   7       37.01       33.34      2.47 o
  -7   3   7     1754.36     1597.47     15.78 o
  -6   3   7     2316.32     2322.45     47.92 o
  -5   3   7      130.80      124.17      5.43 o
  -4   3   7      913.90      879.39     10.81 o
  -3   3   7     1193.42     1121.74     12.85 o
  -2   3   7     1192.85     1217.98     12.30 o
  -1   3   7     3959.63     4057.88     27.17 o
   0   3   7       46.35       26.66      2.70 o
   1   3   7     1205.08     1185.74     13.58 o
   2   3   7     4016.92     4135.43     39.14 o
   3   3   7     1178.33     1210.24     12.18 o
   4   3   7     1046.30     1064.68     17.90 o
   5   3   7      817.92      828.26     18.72 o
   6   3   7       65.36       73.20      5.41 o
   7   3   7      203.67      198.34      4.59 o
   8   3   7      218.59      217.89      5.75 o
   9   3   7      236.09      236.72      6.13 o
  10   3   7      135.26      145.99      4.32 o
  11   3   7        7.75        6.70      1.19 o
 -10   4   7      107.33      107.32      3.47 o
  -9   4   7      117.54      115.77      4.02 o
  -8   4   7     2001.32     1974.82     38.60 o
  -7   4   7      665.07      626.29     14.39 o
  -6   4   7      206.75      197.81      4.87 o
  -5   4   7     1394.71     1306.54     25.24 o
  -4   4   7      250.88      223.65      5.91 o
  -3   4   7      156.34      153.64      4.76 o
  -2   4   7     3324.43     3255.01     23.12 o
  -1   4   7      430.29      441.93     10.13 o
   0   4   7     2521.35     2604.59     30.65 o
   1   4   7     2187.74     2255.99     25.60 o
   2   4   7      108.17       97.02      4.42 o
   3   4   7      491.84      466.94      8.30 o
   4   4   7     2108.54     2091.41     18.06 o
   5   4   7      703.37      702.34     21.39 o
   6   4   7      337.91      317.26      6.18 o
   7   4   7       19.29       18.06      1.60 o
   8   4   7        7.34       13.30      1.81 o
   9   4   7       44.18       46.47      2.64 o
  10   4   7       16.76       14.95      1.59 o
 -10   5   7       41.04       44.62      4.34 o
  -9   5   7      338.16      346.19      6.95 o
  -8   5   7       21.89       22.86      2.09 o
  -7   5   7       36.96       34.53      2.58 o
  -6   5   7      124.22      116.85      3.95 o
  -5   5   7       20.73       16.34      1.72 o
  -4   5   7        4.97        6.27      1.40 o
  -3   5   7      475.16      391.23     11.05 o
  -2   5   7       31.75       30.96      2.73 o
  -1   5   7       10.51       13.87      2.71 o
   0   5   7      209.23      191.93      8.91 o
   1   5   7       73.45       65.18      4.15 o
   2   5   7        7.03        4.67      1.54 o
   3   5   7      728.28      707.52     15.53 o
   4   5   7      323.53      292.45      7.34 o
   5   5   7       14.09       14.32      1.90 o
   6   5   7      494.73      505.57      9.07 o
   7   5   7      245.91      246.92      5.76 o
   8   5   7      330.49      323.91      7.76 o
   9   5   7      714.64      800.62     11.39 o
  -8   6   7       48.64       53.59      2.69 o
  -7   6   7      331.18      360.30     26.96 o
  -6   6   7       42.04       41.87      3.94 o
  -5   6   7      137.01      112.95      9.08 o
  -4   6   7      268.41      213.99      6.97 o
  -3   6   7      139.30      160.34      7.56 o
  -2   6   7      185.99      175.94      5.36 o
  -1   6   7      146.63      136.35      4.71 o
   0   6   7        0.26        3.32      1.20 o
   1   6   7       81.70       79.04      4.39 o
   2   6   7      646.16      598.90     12.70 o
   3   6   7      681.31      650.20     14.79 o
   4   6   7        1.20        5.12      2.37 o
   5   6   7       30.59       29.94      3.07 o
   6   6   7       49.77       45.58      3.04 o
   7   6   7      137.00      145.15      3.91 o
   8   6   7      113.07      114.90      3.80 o
  -7   7   7      433.91      470.43     10.41 o
  -6   7   7      360.64      373.65     15.83 o
  -5   7   7        0.25        1.18      2.08 o
  -4   7   7      931.39      965.27     29.27 o
  -3   7   7      501.03      468.60     21.03 o
  -2   7   7        1.32        3.01      2.61 o
  -1   7   7      996.21     1026.90     22.24 o
   0   7   7        3.77        6.42      2.20 o
   1   7   7      227.54      231.28     10.75 o
   2   7   7     1022.80      999.15     23.57 o
   3   7   7       10.03       18.04      4.72 o
   4   7   7      244.76      245.58      7.86 o
   5   7   7      542.71      550.72     21.13 o
   6   7   7      268.69      267.95      5.29 o
   7   7   7       13.97       15.73      1.62 o
  -4   8   7        8.01        7.94      2.38 o
  -3   8   7      646.71      707.44     20.47 o
  -2   8   7      491.13      497.16     12.50 o
  -1   8   7       18.54       14.06      2.44 o
   0   8   7     1343.74     1395.00     31.04 o
   1   8   7      441.93      456.15     17.84 o
   2   8   7       47.10       43.39      5.60 o
   3   8   7      515.35      544.18     10.01 o
   4   8   7      268.99      287.16      6.67 o
   5   8   7      187.59      204.64     11.75 o
 -11   0   8      406.96      390.86     14.21 o
 -10   0   8       41.88       37.69      5.29 o
  -9   0   8       16.31        9.07      3.20 o
  -8   0   8       87.09       84.44      6.29 o
  -7   0   8        0.40       -0.12      2.58 o
  -6   0   8      251.74      227.87     15.56 o
  -5   0   8        3.22        8.41      4.59 o
  -4   0   8      501.43      678.81     11.53 o
  -3   0   8      248.32      326.66      7.20 o
  -2   0   8     1488.63     1796.25     19.28 o
  -1   0   8     1174.12     1454.85     45.21 o
   0   0   8      537.35      651.80      8.81 o
   1   0   8      795.82      848.20     12.07 o
   2   0   8      304.90      393.72     10.78 o
   3   0   8     1427.99     1384.26     46.98 o
   4   0   8     6689.51     7125.87     42.71 o
   5   0   8       33.83       33.38      3.44 o
   6   0   8     1640.22     1565.28     23.45 o
   7   0   8     3484.19     3417.97     35.86 o
   8   0   8      481.24      416.66     11.10 o
   9   0   8      684.43      735.18     17.87 o
  10   0   8       52.12       53.75      4.86 o
  11   0   8      626.37      707.53     35.21 o
 -11   1   8       33.48       35.91      2.15 o
 -10   1   8        6.50        8.69      1.57 o
  -9   1   8      113.36      102.23      3.91 o
  -8   1   8      161.25      130.11      3.96 o
  -7   1   8      899.16      895.45     20.81 o
  -6   1   8      436.83      445.20     11.34 o
  -5   1   8      652.55      702.11     13.11 o
  -4   1   8      302.01      379.62      6.98 o
  -3   1   8      346.75      365.99      6.10 o
  -2   1   8     1411.37     1744.62     13.93 o
  -1   1   8      557.02      609.32      7.78 o
   0   1   8      739.29      782.86      6.76 o
   1   1   8     2754.28     2892.31     29.85 o
   2   1   8     1835.80     1832.85     32.52 o
   3   1   8       71.50       65.75      2.96 o
   4   1   8       65.14       75.21      2.95 o
   5   1   8     2067.75     2047.71     20.66 o
   6   1   8      780.79      801.70     13.58 o
   7   1   8       68.83       44.34      9.78 o
   8   1   8      283.48      281.52      6.88 o
   9   1   8      212.03      187.37      6.43 o
  10   1   8      320.69      329.92      7.87 o
  11   1   8      128.72      121.16      4.18 o
 -11   2   8        8.72        7.42      1.47 o
 -10   2   8      240.32      236.55      6.18 o
  -9   2   8      593.19      571.27      8.42 o
  -8   2   8      777.57      723.01      9.83 o
  -7   2   8      789.88      811.18     20.22 o
  -6   2   8      884.22      876.03     20.04 o
  -5   2   8      320.20      267.36      7.22 o
  -4   2   8     6863.87     7763.43     51.56 o
  -3   2   8      463.94      427.94      8.18 o
  -2   2   8      989.70     1013.02     11.19 o
  -1   2   8      729.31      683.85      8.21 o
   0   2   8     1296.61     1444.15     27.79 o
   1   2   8     2559.44     2682.38     21.53 o
   2   2   8     2415.74     2508.33     28.77 o
   3   2   8        0.65        1.94      1.13 o
   4   2   8     1726.68     1754.70     31.69 o
   5   2   8       53.89       56.83      3.68 o
   6   2   8      516.55      452.78     13.32 o
   7   2   8      680.38      664.19      9.78 o
   8   2   8       65.33       71.16      2.94 o
   9   2   8        0.01       -0.23      1.33 o
  10   2   8        0.38        1.38      1.17 o
  11   2   8       17.47       13.96      1.68 o
 -11   3   8      271.67      285.33      5.37 o
 -10   3   8        0.66        1.61      1.09 o
  -9   3   8      182.85      189.91      5.31 o
  -8   3   8      448.06      415.73      9.23 o
  -7   3   8      588.11      581.04      8.85 o
  -6   3   8     2383.87     2529.64     98.34 o
  -5   3   8     1281.65     1344.59     24.28 o
  -4   3   8        6.12       11.70      1.97 o
  -3   3   8     1410.29     1426.75     24.22 o
  -2   3   8     1138.12     1196.83     13.21 o
  -1   3   8       80.80       89.16      3.26 o
   0   3   8     1214.41     1265.67     19.47 o
   1   3   8      246.82      326.34      9.48 o
   2   3   8     1411.35     1464.73     13.54 o
   3   3   8     1532.76     1649.05     13.40 o
   4   3   8        2.18        3.37      1.19 o
   5   3   8        0.90        3.20      1.55 o
   6   3   8     1576.10     1651.31     25.63 o
   7   3   8      202.09      189.67      4.53 o
   8   3   8        1.28        2.02      1.07 o
   9   3   8       83.30       75.74      3.42 o
  10   3   8       46.84       39.67      2.53 o
  11   3   8       98.40      102.29      4.62 o
 -10   4   8       82.88       83.73      2.94 o
  -9   4   8        0.37        0.96      0.83 o
  -8   4   8       41.00       42.52      3.01 o
  -7   4   8      223.78      199.31      5.23 o
  -6   4   8      300.35      296.50      5.98 o
  -5   4   8      149.29      133.27     13.80 o
  -4   4   8        2.96        8.17      1.70 o
  -3   4   8      437.51      433.09     10.41 o
  -2   4   8      107.23      124.55      4.29 o
  -1   4   8      374.13      375.21      7.21 o
   0   4   8      540.20      511.39     12.86 o
   1   4   8      164.06      176.94      6.09 o
   2   4   8      391.21      390.98      9.13 o
   3   4   8      462.40      476.46      8.69 o
   4   4   8      805.39      837.26     20.11 o
   5   4   8     1264.94     1316.31     22.53 o
   6   4   8      286.08      263.82      5.70 o
   7   4   8        3.49        3.84      1.24 o
   8   4   8      279.08      273.20      6.51 o
   9   4   8      312.04      299.63      6.77 o
  10   4   8      157.75      171.71      5.21 o
  -9   5   8      231.40      240.69      4.90 o
  -8   5   8       17.47       21.82      2.05 o
  -7   5   8       27.28       29.20      2.85 o
  -6   5   8       20.35       24.35      2.60 o
  -5   5   8      540.05      545.88     10.98 o
  -4   5   8       52.03       52.92      3.00 o
  -3   5   8      387.56      431.66     11.58 o
  -2   5   8      612.34      595.64     11.41 o
  -1   5   8      487.21      506.40     10.37 o
   0   5   8      152.86      144.19      7.91 o
   1   5   8      487.97      490.64     28.68 o
   2   5   8      237.13      224.10      8.90 o
   3   5   8      394.50      344.98     11.07 o
   4   5   8       53.62       42.71      2.93 o
   5   5   8      746.72      691.84     12.03 o
   6   5   8       47.32       50.98      4.01 o
   7   5   8      254.57      245.28      5.13 o
   8   5   8       52.03       50.30      3.02 o
   9   5   8        0.06        0.44      0.84 o
  -8   6   8      135.11      123.16      6.82 o
  -7   6   8       76.14       73.70      4.12 o
  -6   6   8       66.04       64.30      6.63 o
  -5   6   8        3.90        2.66      1.72 o
  -4   6   8      372.64      339.12     18.90 o
  -3   6   8      590.97      557.80     16.65 o
  -2   6   8      126.13      104.54      5.05 o
  -1   6   8      106.11       91.38      4.77 o
   0   6   8      807.17      751.08     11.82 o
   1   6   8       15.40       18.89      2.56 o
   2   6   8      239.59      224.81      9.01 o
   3   6   8      478.22      441.18     14.98 o
   4   6   8      290.05      234.81     10.46 o
   5   6   8      502.76      522.94     13.93 o
   6   6   8      320.22      314.12      7.46 o
   7   6   8      113.84      106.45      3.26 o
   8   6   8      607.16      618.41     10.53 o
  -7   7   8        2.93        4.88      1.47 o
  -6   7   8       11.84       13.50      2.29 o
  -5   7   8       29.78       28.96      3.25 o
  -4   7   8       44.05       48.14      4.31 o
  -3   7   8        0.35       -0.41      2.19 o
  -2   7   8      118.31      119.96     10.69 o
  -1   7   8       28.51       29.49      4.03 o
   0   7   8       95.67       86.73      6.58 o
   1   7   8      578.00      577.34     16.66 o
   2   7   8      275.64      271.58     10.75 o
   3   7   8       26.31       23.56      4.68 o
   4   7   8      628.31      628.91     14.84 o
   5   7   8      504.10      510.18     10.11 o
   6   7   8      124.01      120.53      3.41 o
   7   7   8       55.61       55.14      4.77 o
  -4   8   8      362.76      376.11     13.10 o
  -3   8   8      135.67      158.11      9.42 o
  -2   8   8        1.17        1.43      1.15 o
  -1   8   8      438.04      433.46     11.24 o
   0   8   8      123.19      120.75      9.04 o
   1   8   8       52.25       39.18      5.33 o
   2   8   8      332.61      361.58     14.94 o
   3   8   8        4.24        2.61      1.20 o
   4   8   8       40.36       33.37      1.89 o
 -11   1   9       13.41       20.44      2.31 o
 -10   1   9      533.24      536.38     11.61 o
  -9   1   9       11.04       11.98      1.53 o
  -8   1   9       85.02       71.19      2.88 o
  -7   1   9      634.69      612.79     17.45 o
  -6   1   9       82.29       74.47      4.11 o
  -5   1   9       52.68       47.82      2.80 o
  -4   1   9      609.62      600.06      8.81 o
  -3   1   9     2048.18     2291.68     18.60 o
  -2   1   9      603.53      695.58     10.85 o
  -1   1   9      557.82      529.09     11.38 o
   0   1   9      367.26      351.91      4.81 o
   1   1   9      843.78      841.53     12.26 o
   2   1   9      142.31      127.28      3.99 o
   3   1   9     1881.20     2148.09     60.75 o
   4   1   9       92.80       75.46      5.97 o
   5   1   9     1020.63     1066.59     18.25 o
   6   1   9     1545.64     1537.84     24.25 o
   7   1   9      744.89      700.12     13.31 o
   8   1   9      643.96      641.34     17.62 o
   9   1   9      683.56      762.09     14.59 o
  10   1   9      542.53      535.71      9.50 o
  11   1   9       83.00       86.05      5.51 o
 -11   2   9        0.13        0.93      0.97 o
 -10   2   9       73.35       82.63      3.18 o
  -9   2   9       72.53       72.27      3.07 o
  -8   2   9      635.03      585.35      8.14 o
  -7   2   9       15.00       12.90      1.23 o
  -6   2   9      219.03      207.33      9.42 o
  -5   2   9       58.79       55.27      3.50 o
  -4   2   9       83.60       80.07      3.88 o
  -3   2   9        1.41        1.89      1.13 o
  -2   2   9      306.28      299.26      5.23 o
  -1   2   9      524.03      584.05      8.72 o
   0   2   9      742.07      769.05     21.06 o
   1   2   9      338.78      340.77     12.16 o
   2   2   9        1.66        6.98      1.21 o
   3   2   9      119.79      138.26      5.31 o
   4   2   9       50.11       46.13      3.36 o
   5   2   9      156.28      147.69      5.99 o
   6   2   9      690.60      695.14     16.70 o
   7   2   9      517.86      499.09      9.38 o
   8   2   9       24.25       20.78      1.65 o
   9   2   9       60.44       59.52      3.44 o
  10   2   9       78.22       84.79      4.45 o
  11   2   9       21.82       24.76      1.98 o
 -10   3   9      393.86      432.22      7.64 o
  -9   3   9      777.65      797.82     12.73 o
  -8   3   9      333.41      303.23      6.83 o
  -7   3   9     1246.46     1198.37     15.32 o
  -6   3   9      336.32      300.88      5.92 o
  -5   3   9       82.18       73.45      4.11 o
  -4   3   9      804.63      804.23     20.75 o
  -3   3   9      546.94      504.41      8.42 o
  -2   3   9      837.86      794.64     17.94 o
  -1   3   9     3121.49     3109.30     24.33 o
   0   3   9      877.60      851.95     13.43 o
   1   3   9        3.04        6.07      2.69 o
   2   3   9      449.61      426.85      9.07 o
   3   3   9      201.23      201.59      6.69 o
   4   3   9      223.06      177.67      6.54 o
   5   3   9      171.31      191.91      8.79 o
   6   3   9       35.27       35.06      1.99 o
   7   3   9       28.85       24.56      1.85 o
   8   3   9      104.57      104.39      3.78 o
   9   3   9        2.11        7.96      2.26 o
  10   3   9        0.36        1.03      1.00 o
 -10   4   9      437.82      467.04      6.92 o
  -9   4   9       20.36       24.83      1.86 o
  -8   4   9      496.79      480.85      8.23 o
  -7   4   9      157.43      147.12      6.23 o
  -6   4   9      387.05      358.20      9.02 o
  -5   4   9       18.95       18.35      2.06 o
  -4   4   9        2.80        5.25      2.06 o
  -3   4   9     1266.58     1256.03     22.62 o
  -2   4   9     1513.86     1544.70     19.74 o
  -1   4   9      333.16      302.61      6.63 o
   0   4   9     1262.24     1151.69     16.79 o
   1   4   9       33.47       28.28      3.50 o
   2   4   9        3.01        3.07      1.38 o
   3   4   9       40.78       27.36      2.01 o
   4   4   9       35.34       24.38      3.57 o
   5   4   9     1049.86     1027.96     16.07 o
   6   4   9        1.62        3.58      1.06 o
   7   4   9       25.62       25.97      2.02 o
   8   4   9      179.65      174.31      5.02 o
   9   4   9       58.77       62.45      2.99 o
  10   4   9        4.94        5.98      1.11 o
  -9   5   9       62.96       66.58      2.76 o
  -8   5   9        9.53       12.24      1.55 o
  -7   5   9       47.03       44.31      3.50 o
  -6   5   9        0.12        0.93      1.57 o
  -5   5   9        9.02        8.97      1.68 o
  -4   5   9       59.64       73.41      5.83 o
  -3   5   9        1.31        2.30      1.15 o
  -2   5   9      882.04      890.39     20.15 o
  -1   5   9       23.93       25.94      2.69 o
   0   5   9      667.72      647.82     13.62 o
   1   5   9     1725.08     1731.25     88.12 o
   2   5   9       25.36       30.36      3.14 o
   3   5   9      749.14      759.91     16.85 o
   4   5   9      333.45      281.73     18.66 o
   5   5   9       41.45       39.55      2.67 o
   6   5   9     1347.15     1432.46     27.16 o
   7   5   9      170.17      172.36      4.53 o
   8   5   9      381.86      402.85     15.89 o
   9   5   9      815.39      923.70     12.15 o
  -8   6   9        0.34        1.68      0.97 o
  -7   6   9       12.31       12.75      1.85 o
  -6   6   9        1.08        3.59      1.26 o
  -5   6   9      124.71      120.78      7.16 o
  -4   6   9      443.57      453.68     21.05 o
  -3   6   9       70.29       72.40      5.59 o
  -2   6   9      237.95      205.23      8.22 o
  -1   6   9      611.41      534.42     11.27 o
   0   6   9      550.33      495.16      9.56 o
   1   6   9      102.33      111.21      5.15 o
   2   6   9     1005.02      954.71     28.04 o
   3   6   9      322.80      293.55      9.29 o
   4   6   9     1035.57      954.31     25.20 o
   5   6   9      258.31      273.74      8.32 o
   6   6   9       48.90       49.90      2.65 o
   7   6   9     2025.40     2161.07     28.21 o
   8   6   9     1222.48     1294.09     32.26 o
  -6   7   9      223.51      241.78      6.16 o
  -5   7   9       51.15       46.17      3.10 o
  -4   7   9      418.04      444.39      9.54 o
  -3   7   9      151.23      154.13     11.47 o
  -2   7   9      417.05      391.35     16.54 o
  -1   7   9      318.32      303.11     11.76 o
   0   7   9        3.21        5.53      1.93 o
   1   7   9      592.97      574.88     15.52 o
   2   7   9      408.75      368.70     12.09 o
   3   7   9        2.04        2.24      2.46 o
   4   7   9       34.32       37.63      3.76 o
   5   7   9        1.55        2.43      1.57 o
   6   7   9      167.59      152.52      3.53 o
  -4   8   9        0.35        7.26      1.92 o
  -3   8   9       91.63      112.04      7.46 o
  -2   8   9      807.36      894.38     19.15 o
  -1   8   9       34.83       42.25      3.48 o
   0   8   9      313.08      306.38      8.94 o
   1   8   9      251.71      246.77     12.22 o
   2   8   9       73.89       88.34      4.93 o
   3   8   9      404.80      415.39      7.53 o
 -11   0  10       62.04       59.60      5.11 o
 -10   0  10      515.00      490.99     17.10 o
  -9   0  10        7.06        6.15      1.71 o
  -8   0  10       10.40        6.72      1.65 o
  -7   0  10        5.25        2.01      1.29 o
  -6   0  10        4.10        8.01      3.97 o
  -5   0  10      755.87      833.42     18.16 o
  -4   0  10        0.50       13.42      8.30 o
  -3   0  10     1039.76     1103.23     18.64 o
  -2   0  10     1171.10     1221.59     26.40 o
  -1   0  10      652.89      789.58     10.81 o
   0   0  10     4569.94     5011.84     42.32 o
   1   0  10     1318.91     1304.83     24.30 o
   2   0  10      780.89      804.63     37.82 o
   3   0  10     6610.20     6507.88    114.21 o
   4   0  10     2151.47     2001.39     65.02 o
   5   0  10      340.68      336.65     11.07 o
   6   0  10      605.21      526.87     18.22 o
   7   0  10       77.77       76.39      4.69 o
   8   0  10     1378.63     1566.59     37.27 o
   9   0  10     1913.95     2106.13     28.07 o
  10   0  10      344.68      308.62      9.70 o
 -11   1  10      258.54      260.36      7.13 o
 -10   1  10        0.93        2.13      1.16 o
  -9   1  10       82.98       77.32      3.33 o
  -8   1  10      823.59      732.19     10.81 o
  -7   1  10      117.76      112.70      3.38 o
  -6   1  10     1286.64     1358.52     17.29 o
  -5   1  10       28.72       28.48      2.29 o
  -4   1  10        2.64        6.89      1.31 o
  -3   1  10     2718.42     2997.60     25.16 o
  -2   1  10      138.52      160.16      5.46 o
  -1   1  10        2.25        5.69      1.09 o
   0   1  10      906.37      918.24     10.18 o
   1   1  10      492.19      527.08      7.13 o
   2   1  10      889.19      900.35     14.01 o
   3   1  10      552.19      474.26     12.26 o
   4   1  10      899.85      831.68     28.01 o
   5   1  10      852.26      751.48     17.19 o
   6   1  10       30.55       31.44      3.95 o
   7   1  10      129.36      118.24      4.47 o
   8   1  10        6.72        9.08      1.92 o
   9   1  10       63.85       67.58      4.28 o
  10   1  10      918.10     1019.72     14.37 o
  11   1  10       37.44       40.64      3.38 o
 -11   2  10       36.39       39.52      2.78 o
 -10   2  10      517.69      533.35      8.41 o
  -9   2  10     1250.20     1342.45     13.41 o
  -8   2  10      114.59      103.71      3.71 o
  -7   2  10      364.27      350.74      6.83 o
  -6   2  10     6204.44     6197.40     52.43 o
  -5   2  10       36.01       44.80      7.16 o
  -4   2  10     1508.54     1575.60     18.87 o
  -3   2  10     1026.93     1115.88     12.83 o
  -2   2  10        0.69        1.99      1.32 o
  -1   2  10      831.67      835.59     13.85 o
   0   2  10     1813.09     1943.00     76.50 o
   1   2  10      468.99      507.07     12.98 o
   2   2  10     1643.71     1735.12     23.57 o
   3   2  10       20.81       20.78      2.33 o
   4   2  10      126.11      122.97      6.80 o
   5   2  10       83.81       71.52      4.42 o
   6   2  10      346.23      359.43      5.95 o
   7   2  10       56.73       54.87      3.11 o
   8   2  10      114.35      111.87      4.80 o
   9   2  10       33.64       29.47      2.97 o
  10   2  10       96.31      101.93      4.49 o
 -10   3  10      245.21      253.21      7.23 o
  -9   3  10        2.22        6.67      1.40 o
  -8   3  10     1433.91     1468.83     15.42 o
  -7   3  10      270.09      252.40      5.81 o
  -6   3  10       53.87       59.44      2.73 o
  -5   3  10     1589.80     1705.07     49.99 o
  -4   3  10     1720.29     1880.49     27.18 o
  -3   3  10       32.18       43.46      2.59 o
  -2   3  10      296.71      306.90      7.24 o
  -1   3  10       38.51       45.96      3.34 o
   0   3  10      398.58      434.65     12.34 o
   1   3  10      452.41      437.25     30.05 o
   2   3  10       51.97       52.85      3.45 o
   3   3  10      222.01      220.93      7.25 o
   4   3  10      578.00      557.66     11.76 o
   5   3  10      129.28      109.02      5.37 o
   6   3  10       14.73       16.82      1.73 o
   7   3  10      302.38      270.22      7.65 o
   8   3  10       80.29       72.43      3.38 o
   9   3  10        2.28        3.33      1.23 o
  10   3  10      124.76      121.15      4.49 o
 -10   4  10      245.35      269.39      7.97 o
  -9   4  10       23.38       25.69      2.39 o
  -8   4  10       38.60       39.74      2.74 o
  -7   4  10        3.88        6.18      1.60 o
  -6   4  10       18.98       18.54      1.91 o
  -5   4  10      552.50      536.79     13.98 o
  -4   4  10       21.47       26.49      2.88 o
  -3   4  10       34.77       32.11      2.41 o
  -2   4  10        9.49       11.67      1.75 o
  -1   4  10       44.92       43.04      3.45 o
   0   4  10      611.73      600.44     19.98 o
   1   4  10      489.64      502.48     18.70 o
   2   4  10       85.08      102.84      6.37 o
   3   4  10      928.11      892.81     18.77 o
   4   4  10      263.55      246.01      5.03 o
   5   4  10      104.48      103.63      3.88 o
   6   4  10      495.54      482.70      9.08 o
   7   4  10      332.77      326.55      7.86 o
   8   4  10        3.21        5.01      0.94 o
   9   4  10      476.32      530.96     11.28 o
  -9   5  10        1.38        3.09      1.38 o
  -8   5  10       17.70       18.33      2.05 o
  -7   5  10      262.02      273.23      6.63 o
  -6   5  10      230.27      223.33      7.50 o
  -5   5  10      958.65     1011.47     24.23 o
  -4   5  10      279.44      266.48      7.53 o
  -3   5  10      180.51      197.34      4.89 o
  -2   5  10      202.92      185.05      4.49 o
  -1   5  10      339.29      313.60      6.25 o
   0   5  10       29.32       42.62      2.39 o
   1   5  10     1983.18     1855.62     40.76 o
   2   5  10        5.17        5.38      1.09 o
   3   5  10      109.42      108.38      4.43 o
   4   5  10       15.75       21.65      3.00 o
   5   5  10      432.03      390.00      8.99 o
   6   5  10       11.26       12.44      1.50 o
   7   5  10      345.71      359.25      8.40 o
   8   5  10        3.02        4.57      1.06 o
   9   5  10       14.80       13.73      1.70 o
  -8   6  10        0.02        2.31      1.13 o
  -7   6  10       17.09       21.43      2.13 o
  -6   6  10      144.48      151.92      5.81 o
  -5   6  10       20.89       19.20      2.42 o
  -4   6  10       11.60       10.99      2.12 o
  -3   6  10       79.35       86.24      9.65 o
  -2   6  10      181.61      153.73      6.78 o
  -1   6  10       51.15       38.02      4.57 o
   0   6  10      110.44      112.56      5.15 o
   1   6  10       71.06       55.15      3.64 o
   2   6  10       43.14       39.42      3.05 o
   3   6  10      201.71      179.01      7.22 o
   4   6  10      404.83      397.91      7.85 o
   5   6  10        0.18       -0.27      1.52 o
   6   6  10      353.89      346.52      6.30 o
   7   6  10      344.91      352.83      5.58 o
  -6   7  10        0.53       -0.10      1.17 o
  -5   7  10       10.18       18.34      1.95 o
  -4   7  10      143.38      146.91      5.24 o
  -3   7  10        5.89        6.10      2.80 o
  -2   7  10      139.18      143.86      7.70 o
  -1   7  10      442.17      442.17     14.33 o
   0   7  10       16.37       13.44      2.15 o
   1   7  10      140.14      134.72      7.25 o
   2   7  10      728.74      710.38     18.44 o
   3   7  10      210.69      195.19      6.25 o
   4   7  10      150.05      144.70      5.57 o
   5   7  10      295.49      281.29      5.07 o
   6   7  10        0.17        2.04      0.81 o
  -3   8  10       13.78       14.45      1.90 o
  -2   8  10        0.44        2.16      1.13 o
  -1   8  10       41.32       37.55      3.06 o
   0   8  10        8.16        7.55      1.75 o
   1   8  10       69.19       78.24      6.56 o
   2   8  10       44.12       45.00      3.32 o
   3   8  10       29.90       31.45      3.48 o
 -11   1  11       34.23       37.85      3.76 o
 -10   1  11        7.72        6.83      1.36 o
  -9   1  11       56.70       56.32      3.16 o
  -8   1  11      213.55      202.03      5.43 o
  -7   1  11        2.87        5.46      1.05 o
  -6   1  11      241.07      220.94      8.31 o
  -5   1  11      986.63     1017.86     21.38 o
  -4   1  11       19.04       21.35      2.61 o
  -3   1  11     1283.43     1305.99     17.07 o
  -2   1  11      371.05      343.40      9.01 o
  -1   1  11       61.22       62.46      2.99 o
   0   1  11      353.78      303.46      6.49 o
   1   1  11      834.66      874.55     10.73 o
   2   1  11      183.63      203.03      5.56 o
   3   1  11     2024.10     2035.70     31.17 o
   4   1  11      319.13      288.61     10.52 o
   5   1  11        9.60        6.42      1.59 o
   6   1  11      810.05      784.00     11.29 o
   7   1  11      537.27      551.65     10.42 o
   8   1  11        1.85        2.32      1.91 o
   9   1  11       26.83       36.74      2.66 o
  10   1  11       75.87       78.19      3.81 o
 -10   2  11       64.04       62.71      2.51 o
  -9   2  11      198.15      178.50      4.80 o
  -8   2  11       14.95       13.08      1.63 o
  -7   2  11      107.92      104.42      3.80 o
  -6   2  11       10.71       13.17      1.18 o
  -5   2  11       29.79       27.42      2.56 o
  -4   2  11      755.63      796.40     14.38 o
  -3   2  11      450.82      445.96     11.71 o
  -2   2  11      222.77      271.31      7.56 o
  -1   2  11     2592.35     2658.19     22.63 o
   0   2  11       13.67        7.53      1.21 o
   1   2  11      179.89      140.13      4.58 o
   2   2  11      819.44      859.49     17.15 o
   3   2  11       20.75       30.87      2.88 o
   4   2  11       22.74       23.29      2.61 o
   5   2  11      905.66      891.30     18.99 o
   6   2  11       16.94       12.50      1.36 o
   7   2  11      877.66      895.99     16.08 o
   8   2  11       35.07       39.44      3.35 o
   9   2  11      112.79      112.64      5.59 o
  10   2  11       71.28       81.02      5.17 o
 -10   3  11       55.82       68.49      2.71 o
  -9   3  11     1127.65     1212.45     18.57 o
  -8   3  11       37.62       38.22      2.80 o
  -7   3  11     1192.17     1120.08     12.97 o
  -6   3  11      153.23      151.58      4.53 o
  -5   3  11      140.66      132.59      3.46 o
  -4   3  11     1132.45     1088.39     18.76 o
  -3   3  11     1354.48     1337.78     18.12 o
  -2   3  11        5.50        5.26      1.25 o
  -1   3  11      827.59      769.67     24.50 o
   0   3  11      187.12      178.30      8.03 o
   1   3  11       14.69       19.47      2.78 o
   2   3  11       57.29       61.69      3.85 o
   3   3  11        0.47        1.95      1.69 o
   4   3  11      180.56      172.94      6.71 o
   5   3  11        2.59        4.34      0.81 o
   6   3  11       89.01       84.75      3.14 o
   7   3  11      198.66      200.04      5.73 o
   8   3  11       54.06       58.27      2.64 o
   9   3  11        0.66        3.07      1.54 o
  10   3  11      202.36      205.17      6.10 o
  -9   4  11       40.96       36.74      3.12 o
  -8   4  11      623.53      626.64     13.81 o
  -7   4  11       21.94       20.75      2.13 o
  -6   4  11     1319.77     1276.96     21.22 o
  -5   4  11      462.15      439.93      8.48 o
  -4   4  11      637.00      593.01      7.68 o
  -3   4  11     1349.85     1260.86     11.16 o
  -2   4  11     1284.72     1236.95     27.96 o
  -1   4  11       33.73       28.84      2.80 o
   0   4  11      263.10      230.03      9.68 o
   1   4  11       96.25       98.42      5.48 o
   2   4  11       26.39       15.78      2.20 o
   3   4  11      537.92      488.56      9.89 o
   4   4  11       18.44       14.34      1.34 o
   5   4  11       46.89       49.49      2.73 o
   6   4  11       41.48       43.47      2.55 o
   7   4  11       58.08       60.22      3.98 o
   8   4  11       61.21       64.32      3.12 o
   9   4  11       35.63       37.75      2.28 o
  -8   5  11      166.74      167.98      4.46 o
  -7   5  11      102.91      105.70      4.81 o
  -6   5  11      181.71      178.02      6.67 o
  -5   5  11      329.84      314.72      9.07 o
  -4   5  11      362.85      356.82      8.58 o
  -3   5  11      669.74      624.11      9.31 o
  -2   5  11     1234.84     1133.36     11.74 o
  -1   5  11      234.17      200.90      5.02 o
   0   5  11      834.06      784.72     11.66 o
   1   5  11     1775.21     1740.86     30.10 o
   2   5  11       57.75       68.55      2.99 o
   3   5  11      386.26      361.12      9.15 o
   4   5  11      880.70      885.16     22.49 o
   5   5  11      104.59       91.40      4.35 o
   6   5  11     1203.50     1282.31     16.91 o
   7   5  11      747.43      852.46     12.55 o
   8   5  11      176.57      203.58      8.36 o
  -7   6  11      148.99      182.62      4.52 o
  -6   6  11      601.22      676.35     11.33 o
  -5   6  11       99.40      104.94      4.96 o
  -4   6  11      876.38      860.86     18.79 o
  -3   6  11      222.95      209.65      6.23 o
  -2   6  11        5.76        9.16      1.59 o
  -1   6  11     1098.53     1103.96     22.20 o
   0   6  11      390.89      359.15      8.86 o
   1   6  11       11.49        9.67      1.78 o
   2   6  11     1561.56     1514.17     53.25 o
   3   6  11        1.08        5.01      1.47 o
   4   6  11      690.54      657.52     12.22 o
   5   6  11     1161.05     1249.46     14.27 o
   6   6  11      214.57      224.12      5.43 o
   7   6  11      235.28      253.64      5.69 o
  -5   7  11       40.35       54.28      2.43 o
  -4   7  11      645.81      680.71     10.29 o
  -3   7  11       61.34       48.90      5.90 o
  -2   7  11       85.65       92.72      5.85 o
  -1   7  11      267.96      245.58      7.78 o
   0   7  11       30.66       20.80      2.51 o
   1   7  11       10.48       13.63      2.43 o
   2   7  11       12.80       13.56      2.44 o
   3   7  11        0.44        2.18      1.42 o
   4   7  11        0.09        1.51      1.07 o
   5   7  11       24.70       21.64      1.55 o
  -2   8  11      339.19      358.62     10.94 o
  -1   8  11        5.63        6.33      1.32 o
   0   8  11        1.69        4.30      1.91 o
   1   8  11      122.11      111.98      4.75 o
   2   8  11        0.16       -0.13      0.97 o
 -10   0  12       20.43       27.95      2.62 o
  -9   0  12       77.32       72.78      5.26 o
  -8   0  12       47.77       52.80      4.55 o
  -7   0  12       85.65       97.50      8.13 o
  -6   0  12      638.56      590.55     15.54 o
  -5   0  12     2006.62     2172.55     29.71 o
  -4   0  12      955.42     1088.85     20.01 o
  -3   0  12      751.30      777.25     24.10 o
  -2   0  12     5371.36     5991.10    127.97 o
  -1   0  12      458.77      481.64     25.61 o
   0   0  12     2149.60     2362.88     38.39 o
   1   0  12     5191.72     5643.84    160.89 o
   2   0  12      910.75     1048.80     18.24 o
   3   0  12     1581.07     1593.98     23.45 o
   4   0  12     2549.48     2608.65     45.38 o
   5   0  12        4.05        2.07      2.55 o
   6   0  12     1434.55     1545.54     35.95 o
   7   0  12      964.72      982.52     55.23 o
   8   0  12      228.07      232.77      9.44 o
   9   0  12     2219.38     2574.49     40.73 o
  10   0  12     1382.09     1424.83     25.86 o
 -10   1  12      112.40       98.22      3.94 o
  -9   1  12       70.49       72.52      3.38 o
  -8   1  12      151.40      146.67      4.56 o
  -7   1  12       14.93       15.36      1.61 o
  -6   1  12      215.17      223.10      4.73 o
  -5   1  12      175.74      197.35     10.29 o
  -4   1  12      457.54      454.83     16.17 o
  -3   1  12     1042.19     1182.36     16.61 o
  -2   1  12      179.50      183.91      6.41 o
  -1   1  12      506.68      477.10     10.17 o
   0   1  12      772.54      896.52     19.79 o
   1   1  12      321.85      332.67      6.89 o
   2   1  12      963.87     1008.04     24.86 o
   3   1  12     1719.45     1782.48     29.23 o
   4   1  12     1175.98     1186.60     17.22 o
   5   1  12       95.34       82.67      5.10 o
   6   1  12       55.97       51.21      3.27 o
   7   1  12      155.36      179.85      7.04 o
   8   1  12      590.92      645.92     15.53 o
   9   1  12        2.95        3.26      1.51 o
  10   1  12      408.39      490.49     18.77 o
 -10   2  12      921.63     1012.35     12.07 o
  -9   2  12      167.37      193.68      4.75 o
  -8   2  12      320.63      298.05      6.48 o
  -7   2  12      302.31      289.67      7.28 o
  -6   2  12      357.55      347.77      5.79 o
  -5   2  12       33.23       37.41      1.87 o
  -4   2  12       75.19       74.77      4.54 o
  -3   2  12      207.24      208.78      7.04 o
  -2   2  12        4.74        3.47      1.98 o
  -1   2  12      151.98      146.37      5.54 o
   0   2  12       35.27       38.40      3.00 o
   1   2  12       23.23       27.30      2.56 o
   2   2  12       76.27       74.73      4.24 o
   3   2  12      473.89      492.18     16.61 o
   4   2  12     1219.64     1204.12     21.94 o
   5   2  12        8.48       14.06      1.53 o
   6   2  12      634.82      576.00      8.40 o
   7   2  12      579.09      580.35     10.34 o
   8   2  12      248.58      255.94      7.74 o
   9   2  12       25.87       37.14      2.45 o
  10   2  12      533.98      658.58     27.63 o
 -10   3  12      164.26      145.01      7.11 o
  -9   3  12      975.55     1006.20     12.76 o
  -8   3  12        5.20       12.56      2.12 o
  -7   3  12        0.21        4.09      1.46 o
  -6   3  12       30.10       30.68      2.35 o
  -5   3  12       19.76       20.79      1.66 o
  -4   3  12      695.06      697.27      9.45 o
  -3   3  12      902.27      906.31     15.01 o
  -2   3  12      104.99      114.58      4.65 o
  -1   3  12     1220.31     1158.23     20.11 o
   0   3  12      214.56      198.07     10.32 o
   1   3  12        6.79        8.27      1.49 o
   2   3  12        9.08       12.63      3.81 o
   3   3  12      198.11      173.69      9.65 o
   4   3  12      431.92      426.88      6.46 o
   5   3  12      409.07      405.60      6.81 o
   6   3  12      338.45      319.24      7.84 o
   7   3  12      251.11      241.59      5.92 o
   8   3  12       69.19       63.38      2.83 o
   9   3  12      160.73      186.49      7.07 o
  -9   4  12       80.99       85.48      3.46 o
  -8   4  12      229.97      258.61      6.74 o
  -7   4  12      505.54      543.41      9.30 o
  -6   4  12      279.74      294.22      6.60 o
  -5   4  12      664.15      685.26     13.34 o
  -4   4  12      218.69      219.61      5.51 o
  -3   4  12      768.10      714.22      8.42 o
  -2   4  12      978.74      956.35     11.67 o
  -1   4  12        7.80       10.20      1.52 o
   0   4  12     1266.44     1269.95     44.93 o
   1   4  12     1325.56     1287.64     24.85 o
   2   4  12        5.70        9.28      1.04 o
   3   4  12     1177.60     1169.33     27.12 o
   4   4  12       76.56       67.76      3.45 o
   5   4  12        1.69        3.99      1.11 o
   6   4  12      822.84      838.24     11.18 o
   7   4  12      157.41      147.04      4.86 o
   8   4  12       18.04       23.78      2.09 o
   9   4  12      265.29      294.83      7.08 o
  -8   5  12       12.04       14.94      2.01 o
  -7   5  12      494.20      550.60     13.89 o
  -6   5  12        0.34        1.69      1.07 o
  -5   5  12       94.77      105.52      5.33 o
  -4   5  12        9.02        8.08      1.54 o
  -3   5  12      240.10      231.17      6.11 o
  -2   5  12      178.54      176.90      4.31 o
  -1   5  12      956.90      876.36     12.27 o
   0   5  12      271.87      237.06      5.38 o
   1   5  12      275.98      247.36      5.49 o
   2   5  12       13.83       12.33      1.66 o
   3   5  12      890.08      799.02     18.57 o
   4   5  12      103.26       97.89      4.75 o
   5   5  12      253.10      249.08      6.74 o
   6   5  12       60.50       58.67      3.17 o
   7   5  12      102.21      100.01      3.59 o
   8   5  12      259.97      280.18      6.61 o
  -7   6  12        0.73        0.83      0.77 o
  -6   6  12        3.15        4.08      1.17 o
  -5   6  12      101.22      108.61      4.07 o
  -4   6  12       16.90       21.99      2.10 o
  -3   6  12      127.70      125.59      4.63 o
  -2   6  12      225.48      241.42      6.74 o
  -1   6  12      201.35      183.89      5.36 o
   0   6  12      127.92      119.54      5.01 o
   1   6  12       17.50       23.30      2.38 o
   2   6  12        9.60        8.20      1.44 o
   3   6  12      308.88      301.05      7.44 o
   4   6  12      179.71      162.66      4.64 o
   5   6  12      139.42      137.68      3.89 o
   6   6  12        2.97        3.18      1.00 o
  -5   7  12        4.60        3.89      1.62 o
  -4   7  12      504.09      559.86      7.35 o
  -3   7  12      175.65      204.50      4.84 o
  -2   7  12       71.22       61.17      3.41 o
  -1   7  12     1028.66     1146.09     15.33 o
   0   7  12      172.01      164.44      5.68 o
   1   7  12       18.83       15.87      1.94 o
   2   7  12      406.08      434.15      9.31 o
   3   7  12       66.34       65.76      2.71 o
   4   7  12      200.52      186.77      4.97 o
 -10   1  13      122.16      118.09      4.76 o
  -9   1  13       57.72       68.85      3.67 o
  -8   1  13       87.96       97.58      4.12 o
  -7   1  13       26.89       31.19      2.27 o
  -6   1  13      283.01      270.42      5.50 o
  -5   1  13     1183.05     1145.54     10.20 o
  -4   1  13       12.53       17.83      2.47 o
  -3   1  13      349.43      323.61     12.87 o
  -2   1  13      361.71      335.80      8.90 o
  -1   1  13      169.40      160.19      5.07 o
   0   1  13      890.81      884.25     14.72 o
   1   1  13     1921.46     2040.98     57.53 o
   2   1  13        1.19        3.09      1.75 o
   3   1  13     1049.27     1067.66     20.07 o
   4   1  13      607.12      603.77     15.41 o
   5   1  13      697.50      693.41     11.98 o
   6   1  13      477.16      487.69     11.30 o
   7   1  13      119.76      136.53      6.01 o
   8   1  13       24.10       23.90      2.23 o
   9   1  13      274.81      280.48     10.69 o
  10   1  13       51.32       51.50      7.18 o
 -10   2  13       43.54       45.84      4.12 o
  -9   2  13      218.20      214.31      5.93 o
  -8   2  13       33.87       31.57      2.10 o
  -7   2  13       42.87       49.35      2.78 o
  -6   2  13      595.15      578.67      8.55 o
  -5   2  13       11.39       11.23      1.08 o
  -4   2  13        4.43        7.58      1.16 o
  -3   2  13     1193.69     1174.53     16.97 o
  -2   2  13       35.50       33.64      2.89 o
  -1   2  13      118.46       96.32      4.67 o
   0   2  13       61.21       49.48      3.44 o
   1   2  13      200.88      163.87      6.11 o
   2   2  13      257.56      238.23      9.48 o
   3   2  13       74.92       66.76      9.86 o
   4   2  13       66.24       68.62      2.63 o
   5   2  13      642.15      637.33      9.10 o
   6   2  13        1.73        1.20      1.33 o
   7   2  13      177.25      175.95      5.55 o
   8   2  13       24.61       31.68      3.31 o
   9   2  13        3.38        2.74      1.22 o
  -9   3  13      731.19      751.02      9.97 o
  -8   3  13        0.84        3.35      1.31 o
  -7   3  13      338.41      356.98     13.67 o
  -6   3  13       86.39       91.73      4.82 o
  -5   3  13       32.01       30.04      2.08 o
  -4   3  13       31.32       36.29      2.10 o
  -3   3  13      416.64      399.35      5.78 o
  -2   3  13      188.97      160.49      6.32 o
  -1   3  13       96.03      102.64      5.01 o
   0   3  13      431.65      395.82      9.82 o
   1   3  13       20.32       21.25      2.13 o
   2   3  13      128.17      126.10     12.81 o
   3   3  13        6.25        3.94      0.75 o
   4   3  13      237.40      230.65      5.74 o
   5   3  13      392.53      387.86      6.06 o
   6   3  13       34.94       37.72      2.72 o
   7   3  13      344.16      360.85      7.82 o
   8   3  13      848.23      918.34     12.95 o
   9   3  13       11.37       14.34      1.79 o
  -8   4  13      777.74      817.88     10.81 o
  -7   4  13      123.25      128.53      3.99 o
  -6   4  13        9.03        8.98      1.40 o
  -5   4  13      129.29      132.58      5.13 o
  -4   4  13       53.72       51.50      2.95 o
  -3   4  13       30.99       28.16      2.06 o
  -2   4  13      125.41      125.19      3.79 o
  -1   4  13      535.75      513.90      7.77 o
   0   4  13       58.07       60.80      2.51 o
   1   4  13      621.35      592.67      8.93 o
   2   4  13      100.67      104.93      3.75 o
   3   4  13        8.96       12.67      1.59 o
   4   4  13      246.37      222.02      5.91 o
   5   4  13        8.39        8.54      1.14 o
   6   4  13      623.10      645.06     10.53 o
   7   4  13      462.21      482.88      7.96 o
   8   4  13       37.58       34.71      2.14 o
  -7   5  13      442.13      468.81      7.76 o
  -6   5  13       10.99        7.30      1.37 o
  -5   5  13     1068.37     1097.17     12.06 o
  -4   5  13      414.80      407.97      7.71 o
  -3   5  13      407.73      383.07      7.62 o
  -2   5  13     1082.34     1052.46     11.71 o
  -1   5  13      417.57      387.94      7.27 o
   0   5  13     1254.42     1226.15     12.92 o
   1   5  13      549.16      542.23      9.26 o
   2   5  13       24.68       28.60      2.34 o
   3   5  13      877.21      832.06     16.30 o
   4   5  13      527.99      539.97     11.08 o
   5   5  13        7.19        7.93      1.30 o
   6   5  13      587.52      647.96     10.73 o
   7   5  13      169.90      183.50      4.27 o
  -6   6  13      683.20      679.41      8.01 o
  -5   6  13       16.60       13.36      1.34 o
  -4   6  13      566.23      569.88      7.95 o
  -3   6  13      641.12      638.07      8.71 o
  -2   6  13      235.72      230.96      5.16 o
  -1   6  13      531.61      548.82      8.75 o
   0   6  13      896.82      930.44     13.04 o
   1   6  13      376.38      349.92      9.31 o
   2   6  13     1652.75     1638.52     18.42 o
   3   6  13       16.96       23.89      1.86 o
   4   6  13      347.06      370.65      6.39 o
   5   6  13      842.63      880.87      9.84 o
   6   6  13       69.67       76.31      2.56 o
  -4   7  13        3.45        2.01      0.93 o
  -3   7  13       10.57       11.83      1.33 o
  -2   7  13       41.02       45.85      2.71 o
  -1   7  13       28.30       20.47      2.01 o
   0   7  13      144.60      136.41      4.03 o
   1   7  13       11.62       13.79      1.51 o
   2   7  13       77.22       69.61      2.47 o
   3   7  13      346.20      313.49      6.84 o
   4   7  13        2.20        3.49      1.44 o
  -9   0  14       94.48      105.76      5.06 o
  -8   0  14     1800.86     2015.43     26.87 o
  -7   0  14     1694.39     1819.74     25.16 o
  -6   0  14      606.63      617.00     12.59 o
  -5   0  14     1412.55     1386.89     18.82 o
  -4   0  14     2560.56     2687.28     37.63 o
  -3   0  14     1251.70     1304.78     21.94 o
  -2   0  14     1837.12     1794.20     25.01 o
  -1   0  14      121.12      123.15      6.53 o
   0   0  14     1814.18     1848.24     24.35 o
   1   0  14      291.13      252.14     19.72 o
   2   0  14       88.56       78.66      5.68 o
   3   0  14      922.69      842.44     23.90 o
   4   0  14      276.96      259.04      9.92 o
   5   0  14      742.30      826.28     25.59 o
   6   0  14      537.81      573.84     14.44 o
   7   0  14       88.29       91.03      5.77 o
   8   0  14        0.56        3.42      1.71 o
   9   0  14       41.43       29.67      3.99 o
  -9   1  14      527.95      555.27      9.32 o
  -8   1  14       13.99       20.01      1.94 o
  -7   1  14      381.38      380.15      8.09 o
  -6   1  14      971.16      977.66     25.82 o
  -5   1  14      264.56      263.63      5.78 o
  -4   1  14     1665.97     1722.11     16.22 o
  -3   1  14      308.35      282.64      8.56 o
  -2   1  14       22.49       22.20      2.49 o
  -1   1  14     1340.64     1359.76     17.71 o
   0   1  14        1.28        3.97      1.24 o
   1   1  14       32.33       37.46      5.95 o
   2   1  14     1584.80     1553.71     83.19 o
   3   1  14       56.41       66.87      5.21 o
   4   1  14      815.99      797.39     10.91 o
   5   1  14        1.40        7.70      2.74 o
   6   1  14      274.51      286.11      9.38 o
   7   1  14      123.63      124.52      4.69 o
   8   1  14      150.46      145.61      6.22 o
   9   1  14       58.97       55.65      3.81 o
  -9   2  14       93.74      114.36      4.28 o
  -8   2  14      260.43      281.33      7.43 o
  -7   2  14      100.95      101.43      4.12 o
  -6   2  14        0.62        1.94      1.16 o
  -5   2  14       21.09       24.58      1.74 o
  -4   2  14      235.99      233.91      4.66 o
  -3   2  14        7.03        8.60      0.94 o
  -2   2  14      160.91      162.52      7.84 o
  -1   2  14        8.61       12.90      2.19 o
   0   2  14        1.78        5.04      1.41 o
   1   2  14       93.74       79.86      4.36 o
   2   2  14     1194.67     1212.29     64.45 o
   3   2  14       10.22       12.66      1.28 o
   4   2  14       79.06       90.41      5.41 o
   5   2  14      435.94      425.90      9.18 o
   6   2  14      156.87      150.35      9.81 o
   7   2  14      495.19      512.53     13.19 o
   8   2  14      370.11      465.05     11.49 o
   9   2  14        0.31       -0.51      1.58 o
  -9   3  14       80.39       67.31      4.96 o
  -8   3  14       48.63       35.19      2.21 o
  -7   3  14      492.04      529.94      7.23 o
  -6   3  14       97.54      105.78      3.59 o
  -5   3  14      161.50      153.14      4.02 o
  -4   3  14       47.53       45.61      2.33 o
  -3   3  14      372.44      363.03      6.33 o
  -2   3  14      188.75      174.85      3.82 o
  -1   3  14      529.83      501.65      7.20 o
   0   3  14      255.52      229.13      5.33 o
   1   3  14        1.69        2.91      0.78 o
   2   3  14        5.59        6.09      1.01 o
   3   3  14      222.21      186.16      6.02 o
   4   3  14      154.61      152.45      4.84 o
   5   3  14       79.16       76.52      3.47 o
   6   3  14       13.10       16.27      1.64 o
   7   3  14        1.25        1.07      1.01 o
   8   3  14       85.02       77.64      5.21 o
  -8   4  14      136.17      139.54      4.00 o
  -7   4  14      649.06      713.24      8.33 o
  -6   4  14      512.95      557.40      9.41 o
  -5   4  14      153.57      153.90      5.31 o
  -4   4  14      118.63      118.31      4.89 o
  -3   4  14      112.43      102.22      4.08 o
  -2   4  14     1006.07      958.72     10.17 o
  -1   4  14     1160.54     1087.50     12.29 o
   0   4  14       52.13       39.43      2.64 o
   1   4  14      546.42      507.33      8.04 o
   2   4  14       38.80       41.75      2.98 o
   3   4  14       33.94       35.55      2.27 o
   4   4  14      426.18      424.70      7.32 o
   5   4  14       99.28       93.75      3.04 o
   6   4  14       31.57       27.19      2.44 o
   7   4  14      268.84      279.91      5.42 o
  -7   5  14      322.81      395.14      8.44 o
  -6   5  14       10.37       22.03      1.82 o
  -5   5  14       49.21       53.88      2.61 o
  -4   5  14      414.48      426.68      7.03 o
  -3   5  14      203.29      190.64      4.70 o
  -2   5  14       65.20       70.15      2.82 o
  -1   5  14     1096.06     1102.05     11.80 o
   0   5  14        1.20        4.31      1.39 o
   1   5  14      302.55      295.96      7.47 o
   2   5  14      151.48      149.30      4.30 o
   3   5  14       31.81       31.19      2.95 o
   4   5  14        8.07        7.85      1.12 o
   5   5  14      208.08      214.44      4.79 o
   6   5  14       50.76       52.95      2.43 o
   7   5  14       15.01       22.06      2.95 o
  -5   6  14      198.46      198.62      6.21 o
  -4   6  14       44.89       46.62      3.27 o
  -3   6  14       54.43       53.37      2.75 o
  -2   6  14      577.21      592.25      8.62 o
  -1   6  14        4.94        8.23      1.28 o
   0   6  14       22.79       26.51      2.71 o
   1   6  14      626.96      621.45     11.76 o
   2   6  14      368.83      359.56      8.00 o
   3   6  14       87.33       80.93      2.68 o
   4   6  14      374.25      356.42      5.49 o
   5   6  14       35.84       34.82      2.25 o
  -2   7  14        0.61        5.92      1.32 o
  -1   7  14      282.10      271.22      6.07 o
   0   7  14      142.97      134.00      5.34 o
   1   7  14        3.76        3.77      0.81 o
   2   7  14      125.43      110.60      3.37 o
  -9   1  15       41.23       39.45      2.86 o
  -8   1  15      451.99      474.18     10.82 o
  -7   1  15      484.02      509.83      9.28 o
  -6   1  15      150.20      142.23      5.01 o
  -5   1  15     1587.68     1560.77     16.89 o
  -4   1  15      163.93      152.13      6.27 o
  -3   1  15        0.37        2.95      1.67 o
  -2   1  15      919.37      873.39      9.35 o
  -1   1  15      520.51      522.05     11.16 o
   0   1  15      109.45       93.62      4.65 o
   1   1  15     2032.72     2041.86     39.43 o
   2   1  15       32.99       35.74      2.17 o
   3   1  15      268.50      258.33      5.64 o
   4   1  15      352.57      345.05      9.39 o
   5   1  15      182.28      191.76      7.12 o
   6   1  15        6.63        8.22      2.13 o
   7   1  15      113.13      127.56      5.83 o
   8   1  15       15.68       17.12      1.61 o
   9   1  15       16.61       19.23      2.64 o
  -9   2  15       87.78      101.91      4.19 o
  -8   2  15        2.72        1.40      1.27 o
  -7   2  15      213.84      226.82     10.31 o
  -6   2  15      429.62      455.33     11.94 o
  -5   2  15       25.39       26.18      2.72 o
  -4   2  15       88.58       74.85      3.08 o
  -3   2  15       98.87       95.45      3.45 o
  -2   2  15      418.46      426.71      7.18 o
  -1   2  15      437.53      384.10      6.23 o
   0   2  15      130.02      119.22      3.08 o
   1   2  15      777.97      758.77     11.52 o
   2   2  15       97.95       83.25      2.77 o
   3   2  15      101.90      101.93      4.41 o
   4   2  15       47.00       62.57      3.56 o
   5   2  15       89.14       87.48      4.89 o
   6   2  15       90.24       87.44      5.71 o
   7   2  15      217.41      238.44      8.46 o
   8   2  15       17.80       12.92      1.71 o
  -8   3  15       10.79        8.44      1.28 o
  -7   3  15       98.04       98.37      5.75 o
  -6   3  15      149.66      146.68      4.84 o
  -5   3  15       64.24       67.17      2.83 o
  -4   3  15      308.62      286.79      6.47 o
  -3   3  15       84.57       81.53      2.98 o
  -2   3  15      116.67      110.04      3.74 o
  -1   3  15      157.67      148.37      4.76 o
   0   3  15      621.14      590.83      8.48 o
   1   3  15        7.66        9.62      1.72 o
   2   3  15      449.16      446.19      8.15 o
   3   3  15      137.55      127.63      4.91 o
   4   3  15      888.74      892.00     11.10 o
   5   3  15      859.59      947.84     12.28 o
   6   3  15      405.98      439.63      8.80 o
   7   3  15      140.64      150.01      5.05 o
   8   3  15      549.51      567.23     31.06 o
  -7   4  15       38.95       33.84      1.90 o
  -6   4  15        5.83        8.87      1.29 o
  -5   4  15        2.70        4.63      1.23 o
  -4   4  15      272.84      250.87      6.69 o
  -3   4  15        8.55        9.25      1.38 o
  -2   4  15       25.45       24.86      2.39 o
  -1   4  15      848.05      814.92     14.09 o
   0   4  15        3.11        6.28      1.45 o
   1   4  15       16.72       18.68      2.10 o
   2   4  15       22.79       25.20      2.09 o
   3   4  15      242.32      232.66      5.33 o
   4   4  15      329.49      336.46      5.74 o
   5   4  15        1.99        3.37      1.07 o
   6   4  15      345.81      354.15      5.46 o
   7   4  15      346.87      361.04      8.46 o
  -6   5  15       46.00       46.11      3.48 o
  -5   5  15      756.65      792.09     11.26 o
  -4   5  15       60.20       54.02      2.82 o
  -3   5  15      216.55      205.87      5.69 o
  -2   5  15      973.90      999.70     11.77 o
  -1   5  15       77.18       82.89      3.56 o
   0   5  15      629.53      642.97      9.58 o
   1   5  15      391.17      384.83      8.26 o
   2   5  15       12.09       15.90      2.78 o
   3   5  15      315.47      303.39      6.03 o
   4   5  15      203.62      212.16      3.97 o
   5   5  15       93.47       98.61      3.24 o
   6   5  15      222.47      264.47      4.44 o
  -4   6  15     1328.62     1431.75     12.83 o
  -3   6  15      530.75      579.49      7.71 o
  -2   6  15        1.01        1.06      0.91 o
  -1   6  15      341.90      371.61     11.81 o
   0   6  15      958.68      977.03     13.17 o
   1   6  15      275.83      274.40      6.06 o
   2   6  15      343.90      361.11      8.01 o
   3   6  15      168.26      153.92      3.56 o
   4   6  15        4.67        5.89      0.96 o
  -9   0  16        7.04       12.30      2.19 o
  -8   0  16     1248.87     1516.73     25.08 o
  -7   0  16      213.98      267.40     12.17 o
  -6   0  16      121.22      119.91      6.37 o
  -5   0  16      466.08      514.42     18.99 o
  -4   0  16      467.33      494.13     10.79 o
  -3   0  16      491.76      476.05     10.70 o
  -2   0  16     1857.88     1842.68     20.91 o
  -1   0  16        1.66        1.57      1.35 o
   0   0  16      378.32      370.63     11.26 o
   1   0  16      342.68      328.56     15.70 o
   2   0  16     1047.75      996.18     18.67 o
   3   0  16     1024.12     1034.62     19.34 o
   4   0  16      531.62      521.62     13.75 o
   5   0  16        0.07        1.51      1.67 o
   6   0  16       48.18       53.67      6.48 o
   7   0  16       71.47       70.03      6.64 o
   8   0  16      249.80      235.71      6.62 o
  -8   1  16       16.82       14.79      1.66 o
  -7   1  16      118.56      154.52      5.29 o
  -6   1  16      345.22      368.56      9.12 o
  -5   1  16        7.22       10.03      2.29 o
  -4   1  16      306.60      321.35      8.81 o
  -3   1  16       19.03       20.96      2.09 o
  -2   1  16      288.69      260.51      6.08 o
  -1   1  16      261.35      234.56      5.78 o
   0   1  16        1.27        4.29      1.26 o
   1   1  16       88.29       83.36      4.50 o
   2   1  16      912.03      873.63     12.36 o
   3   1  16      445.50      435.40      8.86 o
   4   1  16      363.12      371.36      9.54 o
   5   1  16       55.91       61.99      4.01 o
   6   1  16       32.55       46.56      3.35 o
   7   1  16       39.51       33.60      2.57 o
   8   1  16        8.98       13.42      1.50 o
  -8   2  16       69.64       70.99      3.90 o
  -7   2  16       42.86       51.18      3.02 o
  -6   2  16       76.42       86.93      3.65 o
  -5   2  16       51.03       54.33      3.13 o
  -4   2  16      456.88      451.88      7.77 o
  -3   2  16      318.63      300.83      6.54 o
  -2   2  16       77.42       74.30      3.32 o
  -1   2  16     1985.65     1890.14     16.23 o
   0   2  16     1624.86     1589.11     19.37 o
   1   2  16       58.30       56.77      3.35 o
   2   2  16     2278.94     2206.93     15.77 o
   3   2  16      365.43      364.37      7.99 o
   4   2  16        3.36        4.45      1.87 o
   5   2  16     2574.54     2701.94     24.73 o
   6   2  16       35.79       45.67      4.03 o
   7   2  16      294.40      317.24      6.26 o
   8   2  16     1441.38     1537.42     15.86 o
  -7   3  16      297.90      328.63      6.87 o
  -6   3  16       33.37       42.41      2.44 o
  -5   3  16       43.89       47.88      2.45 o
  -4   3  16      571.53      572.14      9.65 o
  -3   3  16      191.20      185.19      5.69 o
  -2   3  16     1329.81     1289.98     14.96 o
  -1   3  16      263.17      236.46      6.47 o
   0   3  16      347.97      302.82      6.57 o
   1   3  16     2072.00     1967.73     15.02 o
   2   3  16      875.55      868.23     12.17 o
   3   3  16      180.07      160.48      6.15 o
   4   3  16      306.50      306.98      6.25 o
   5   3  16       34.37       36.32      2.75 o
   6   3  16      542.59      602.66     10.49 o
   7   3  16      323.81      302.44      5.46 o
  -7   4  16      133.30      139.07      6.72 o
  -6   4  16      348.25      377.46      7.31 o
  -5   4  16      338.28      366.31      8.13 o
  -4   4  16      220.35      223.50      6.84 o
  -3   4  16        4.28        6.09      1.60 o
  -2   4  16      404.94      387.95      9.22 o
  -1   4  16      100.96       86.26      3.96 o
   0   4  16      108.83       97.93      4.19 o
   1   4  16       24.83       23.21      1.91 o
   2   4  16       24.95       27.51      2.05 o
   3   4  16       48.02       48.19      3.02 o
   4   4  16      159.73      146.99      4.23 o
   5   4  16        8.49        4.62      1.40 o
   6   4  16       98.20      103.94      3.60 o
  -5   5  16        1.08        1.30      1.00 o
  -4   5  16       43.46       43.32      3.37 o
  -3   5  16      255.72      248.42      5.69 o
  -2   5  16       58.32       53.93      2.65 o
  -1   5  16        3.31        4.00      1.09 o
   0   5  16        7.51        7.23      1.44 o
   1   5  16      139.67      124.93      4.44 o
   2   5  16      158.01      149.06      5.48 o
   3   5  16       27.06       25.35      1.72 o
   4   5  16       57.83       54.65      2.14 o
   5   5  16       56.66       47.17      2.97 o
  -3   6  16       80.78       68.18      2.73 o
  -2   6  16       38.82       38.72      2.35 o
  -1   6  16       42.98       43.79      2.28 o
   0   6  16      110.21      110.80      3.55 o
   1   6  16       52.32       57.23      2.97 o
   2   6  16       55.22       52.61      2.30 o
   3   6  16        3.58        3.15      1.13 o
  -8   1  17      148.61      163.68      4.49 o
  -7   1  17      879.81      944.12     20.64 o
  -6   1  17        0.72        2.81      1.91 o
  -5   1  17       24.93       26.45      2.18 o
  -4   1  17      237.76      229.88      6.21 o
  -3   1  17       78.31       71.73      3.56 o
  -2   1  17       19.57       20.76      1.83 o
  -1   1  17      941.14      918.52     13.68 o
   0   1  17       19.74       19.60      2.42 o
   1   1  17       40.51       38.33      3.10 o
   2   1  17       56.35       50.81      3.59 o
   3   1  17      447.68      432.86      8.55 o
   4   1  17       27.14       29.95      2.86 o
   5   1  17       49.65       59.11      4.18 o
   6   1  17       13.21       15.97      2.59 o
   7   1  17      111.26      108.48      5.40 o
  -7   2  17       59.79       50.60      2.67 o
  -6   2  17      101.59       99.18      4.16 o
  -5   2  17       25.17       24.24      2.00 o
  -4   2  17      221.44      208.81      5.74 o
  -3   2  17        2.18        2.25      1.07 o
  -2   2  17        1.47        1.34      1.20 o
  -1   2  17      397.40      375.01      8.01 o
   0   2  17      172.69      159.52      5.23 o
   1   2  17       39.37       41.04      2.78 o
   2   2  17       21.65       20.51      2.31 o
   3   2  17        1.40        1.12      1.30 o
   4   2  17        2.04        2.58      1.43 o
   5   2  17        9.47        9.44      1.81 o
   6   2  17       13.23       12.19      2.17 o
   7   2  17        6.14        8.36      1.35 o
  -7   3  17       68.23       74.00      4.72 o
  -6   3  17      573.64      602.30      9.18 o
  -5   3  17       18.88       16.02      1.55 o
  -4   3  17      337.57      320.17      6.78 o
  -3   3  17      337.06      318.54      8.24 o
  -2   3  17       23.14       20.92      2.32 o
  -1   3  17      406.22      381.19      7.83 o
   0   3  17      325.15      315.41      6.43 o
   1   3  17      171.68      174.93      4.34 o
   2   3  17     1927.14     1949.92     17.23 o
   3   3  17      365.61      390.65      8.96 o
   4   3  17      253.86      252.44      7.03 o
   5   3  17      700.40      786.32     11.70 o
   6   3  17      333.04      340.47      7.03 o
  -6   4  17       38.00       32.90      2.49 o
  -5   4  17      722.45      758.46     10.32 o
  -4   4  17      212.68      211.08      6.04 o
  -3   4  17        3.73        5.40      1.39 o
  -2   4  17      370.09      373.40      6.79 o
  -1   4  17       51.78       58.75      2.46 o
   0   4  17      585.11      543.14      7.93 o
   1   4  17      871.23      894.05     12.04 o
   2   4  17       30.31       31.99      2.39 o
   3   4  17     1204.36     1297.12     21.21 o
   4   4  17     1111.79     1205.54     22.19 o
   5   4  17        3.78        3.63      0.92 o
   6   4  17      206.65      180.01      7.83 o
  -4   5  17      151.56      167.48      4.51 o
  -3   5  17       89.25       84.71      2.97 o
  -2   5  17      508.95      529.09      7.69 o
  -1   5  17       17.72       18.90      1.47 o
   0   5  17       76.33       81.49      3.31 o
   1   5  17       93.29       87.07      3.37 o
   2   5  17       19.33       20.07      1.97 o
   3   5  17        8.51       10.05      1.52 o
   4   5  17        0.04        0.75      1.17 o
  -1   6  17      238.46      222.28      5.65 o
   0   6  17        7.35        8.43      1.18 o
   1   6  17       88.90       98.36      4.41 o
  -7   0  18       55.75       74.26      3.81 o
  -6   0  18       43.80       54.99      3.79 o
  -5   0  18     1383.70     1478.45     44.18 o
  -4   0  18      109.36       96.53      6.46 o
  -3   0  18      323.17      297.59      9.54 o
  -2   0  18     1781.89     1668.69     35.20 o
  -1   0  18      413.98      375.51     12.30 o
   0   0  18      859.97      832.39     42.39 o
   1   0  18      132.27      119.93      9.38 o
   2   0  18        7.54        9.05      2.16 o
   3   0  18        1.46        2.58      1.76 o
   4   0  18      201.61      186.67      7.49 o
   5   0  18      129.80      147.65      7.65 o
   6   0  18      824.25      905.04     20.58 o
   7   0  18      695.99      727.88     16.03 o
  -7   1  18      325.65      339.42      8.99 o
  -6   1  18      114.68      141.67      4.74 o
  -5   1  18      169.28      155.17      4.58 o
  -4   1  18      645.52      636.55     11.01 o
  -3   1  18       57.17       57.24      3.06 o
  -2   1  18      570.04      536.93      8.11 o
  -1   1  18      232.86      212.23      6.82 o
   0   1  18       49.09       44.36      4.07 o
   1   1  18      721.86      695.62     12.13 o
   2   1  18        0.42        3.02      1.33 o
   3   1  18       99.58       99.01      3.99 o
   4   1  18      206.47      209.04      6.48 o
   5   1  18       86.76       91.79      4.24 o
   6   1  18       69.27       75.67      4.26 o
   7   1  18        2.57        4.04      1.23 o
  -7   2  18       30.48       27.30      2.16 o
  -6   2  18      151.92      148.93      3.80 o
  -5   2  18       30.54       34.24      2.16 o
  -4   2  18      603.43      578.63      8.90 o
  -3   2  18      962.25      994.17     14.13 o
  -2   2  18      166.93      162.95      5.91 o
  -1   2  18      767.88      719.90     12.35 o
   0   2  18      986.24      971.21     12.19 o
   1   2  18        0.61        1.84      1.30 o
   2   2  18      127.66      123.84      5.09 o
   3   2  18      478.05      474.23     12.03 o
   4   2  18       85.71       85.24      4.09 o
   5   2  18      684.05      730.88     19.41 o
   6   2  18      246.11      265.16      7.23 o
  -6   3  18        1.01        1.77      1.01 o
  -5   3  18        5.04        5.72      1.03 o
  -4   3  18      171.56      158.67      5.02 o
  -3   3  18      145.06      143.56      5.08 o
  -2   3  18       60.88       60.70      3.54 o
  -1   3  18      152.50      144.33      4.57 o
   0   3  18      106.55       96.66      3.40 o
   1   3  18       81.04       70.42      3.24 o
   2   3  18       74.21       72.59      3.80 o
   3   3  18        9.59        9.53      1.71 o
   4   3  18       12.69       16.53      3.02 o
   5   3  18       85.02       87.62      3.57 o
   6   3  18      238.70      208.11      8.78 o
  -5   4  18       51.78       53.19      3.17 o
  -4   4  18      202.72      203.57      5.13 o
  -3   4  18      282.49      295.66      6.75 o
  -2   4  18      102.25       91.66      3.09 o
  -1   4  18        3.50        3.57      1.23 o
   0   4  18       11.82       15.68      1.42 o
   1   4  18      136.65      136.59      4.24 o
   2   4  18      162.67      168.88      5.40 o
   3   4  18       72.17       67.17      2.45 o
   4   4  18        5.99        9.29      1.27 o
  -3   5  18      200.01      202.80      8.60 o
  -2   5  18       19.46       24.47      1.60 o
  -1   5  18       73.81       66.92      2.53 o
   0   5  18      173.65      176.57      4.17 o
   1   5  18        2.37        3.00      0.88 o
   2   5  18        1.52        1.93      0.77 o
  -6   1  19       15.15       21.49      1.71 o
  -5   1  19        0.27        1.42      0.76 o
  -4   1  19        8.10       12.09      1.43 o
  -3   1  19       40.80       46.40      2.60 o
  -2   1  19       27.95       26.86      2.51 o
  -1   1  19      584.17      571.28     13.08 o
   0   1  19       27.99       32.21      3.37 o
   1   1  19      290.24      283.80      7.35 o
   2   1  19      113.99      107.73      4.58 o
   3   1  19      105.09      103.49      3.75 o
   4   1  19       84.64       82.99      3.78 o
   5   1  19      263.06      265.50      6.30 o
   6   1  19       75.50       68.62      3.50 o
  -6   2  19       66.09       67.97      4.82 o
  -5   2  19      160.66      150.80      3.77 o
  -4   2  19      166.29      173.78      8.25 o
  -3   2  19        0.05       -0.53      1.39 o
  -2   2  19        1.90        2.68      1.32 o
  -1   2  19        6.01        9.76      2.07 o
   0   2  19       57.34       65.25      3.61 o
   1   2  19       82.80       85.09      4.03 o
   2   2  19       70.45       60.18      3.34 o
   3   2  19      284.24      292.38      8.72 o
   4   2  19      161.53      154.79      4.79 o
   5   2  19        3.98        3.69      1.27 o
  -5   3  19       96.63       87.76      3.89 o
  -4   3  19      287.21      294.42      7.87 o
  -3   3  19      551.46      578.36     17.75 o
  -2   3  19       44.02       44.31      3.51 o
  -1   3  19      655.71      675.55     13.14 o
   0   3  19     1095.66     1122.99     10.14 o
   1   3  19        9.01       13.22      1.73 o
   2   3  19     1374.18     1451.30     18.34 o
   3   3  19      601.71      684.26     10.73 o
   4   3  19        8.66        7.13      1.63 o
   5   3  19      101.29       92.87      3.87 o
  -4   4  19      128.67      124.16      4.35 o
  -3   4  19        1.17        1.97      0.88 o
  -2   4  19      612.43      618.21     11.40 o
  -1   4  19       96.66      106.42      3.28 o
   0   4  19       99.07      103.48      4.54 o
   1   4  19     1000.90     1098.26     33.48 o
   2   4  19      479.33      486.32      8.81 o
   3   4  19      115.48      135.41      4.88 o
  -5   0  20        3.95        6.66      1.85 o
  -4   0  20      305.09      302.99     11.08 o
  -3   0  20      130.57      133.25      5.41 o
  -2   0  20      659.84      609.12     11.85 o
  -1   0  20      118.25      119.12      8.07 o
   0   0  20      810.29      802.43     20.83 o
   1   0  20      120.37      109.68      7.93 o
   2   0  20      213.47      226.91     10.76 o
   3   0  20        3.18        3.59      1.28 o
   4   0  20      374.92      367.67      8.29 o
   5   0  20      193.11      208.70      8.14 o
  -5   1  20      222.48      221.43      5.98 o
  -4   1  20       59.38       59.24      2.41 o
  -3   1  20        4.38        5.21      1.19 o
  -2   1  20       89.44       88.70      4.71 o
  -1   1  20        1.61        3.46      1.61 o
   0   1  20      327.64      312.30      9.13 o
   1   1  20      141.80      131.80      6.00 o
   2   1  20      160.53      136.37      4.69 o
   3   1  20      178.75      177.73      5.08 o
   4   1  20       83.21       79.48      3.20 o
   5   1  20      137.10      130.71      6.44 o
  -4   2  20      531.67      564.92     10.01 o
  -3   2  20     1430.59     1490.68     17.53 o
  -2   2  20       78.57       73.25      4.18 o
  -1   2  20      539.44      532.68     12.04 o
   0   2  20      488.33      457.50     20.70 o
   1   2  20      104.90       95.23      3.80 o
   2   2  20      693.54      695.50      9.78 o
   3   2  20      668.77      665.74     22.30 o
   4   2  20      175.21      164.70      7.48 o
  -4   3  20      246.51      249.55      6.02 o
  -3   3  20       50.65       52.66      3.16 o
  -2   3  20      495.31      525.52     12.10 o
  -1   3  20      273.24      279.47     10.54 o
   0   3  20      333.65      308.46      7.94 o
   1   3  20      625.11      581.54     10.83 o
   2   3  20       44.98       39.65      2.99 o
   3   3  20      411.41      405.75     11.14 o
   0   4  20       23.40       24.81      3.39 o
   1   4  20       43.49       39.96      4.12 o
  -3   1  21      796.18      740.10     15.41 o
  -2   1  21        2.00        4.49      2.42 o
  -1   1  21        0.00        0.77      1.27 o
   0   1  21      365.85      363.00      8.68 o
   1   1  21      455.05      469.66      9.75 o
   2   1  21       13.24       13.95      1.89 o
   3   1  21      383.16      385.82      7.02 o
  -3   2  21       20.65       16.63      2.57 o
  -2   2  21       22.67       26.97      3.47 o
  -1   2  21       45.05       41.75      2.75 o
   0   2  21       75.15       75.07      3.71 o
   1   2  21       56.24       50.72      4.74 o
   2   2  21        0.75        0.78      1.00 o
   0   3  21      643.76      728.69     17.10 o
   1   3  21       34.85       40.78      4.06 o
  -1   0  22      100.51       92.33      5.37 o
   0   0  22      115.30      100.41      5.74 o
   1   0  22      547.49      484.19     12.12 o
  -1   1  22        0.08        3.06      1.58 o
   0   1  22      728.68      659.95     14.59 o
   1   1  22      116.47      105.21      3.93 o
 
